# Supplementary material for: Molecular Subtypes of Pancreatic Neuroendocrine Tumors Mutated in MEN1/DAXX/ATRX Explain Biological Variability
Source: Endocr Pathol. 2025 Nov 10;36(1):44. doi: 10.1007/s12022-025-09889-6 (PMC12602606; doi:10.1007/s12022-025-09889-6)
Supplement: Supplementary file 2 — Supplementary Material 2 (DOCX 807 KB) [file 12022_2025_9889_MOESM2_ESM.xlsx]

## Sheet: 1. Clinical Data
Sample Name_DNAmet	Subject	Tissue_Type	Epigenetic_Groups	pair	Cohort	Grade	M.Stage	N.Stage	T.Stage	MEN1	DAXX/ATRX	ALT	CNA Groups	DFS_mths	relapse	Hormone Syndrome	Age	Gender	Familial.syndrome	Sample Name_RNAseq	RNAseq	Transcriptomic_Groups
ICGC_0425	Subject_30	PrimaryPanNET	α-like	no	ICGC	G1	0	0	3	loss	retained	Negative	Limited CNA	73.78	FALSE	NF	69	M	No	ICGC_0425	TRUE	α-like
ICGC_0428	Subject_32	PrimaryPanNET	ADM	no	ICGC	G2	0	0	3	loss	retained		Reccurent LOH			NF	74	M	No	ICGC_0428	TRUE	ADM immunosuppressive
ICGC_0432	Subject_33	PrimaryPanNET	ADM	no	ICGC	G1	0	1	4	loss	loss	Positive	Reccurent LOH			NF	76	M	No	ICGC_0432	TRUE	ADM hypoxic
ICGC_0435	Subject_35	PrimaryPanNET	ADM	no	ICGC	G2	0	1	4	loss	retained	Positive		20.22	FALSE	NF	66	M	No	ICGC_0435	TRUE	ADM hypoxic
ICGC_0436	Subject_36	PrimaryPanNET	ADM	no	ICGC	G1	0	1	4	retained	loss	Negative	Loss & Gain	15.23	TRUE	NF	61	M	No	ICGC_0436	TRUE	ADM hypoxic
ICGC_0437	Subject_37	PrimaryPanNET	ADM	no	ICGC	G2	0		2	retained	loss	Positive	Loss & Gain	37.51	FALSE	Insulinoma	67	F	No	ICGC_0437	TRUE	ADM NST
ICGC_0438	Subject_38	PrimaryPanNET	α-like	no	ICGC	G1	1	1	4	loss	loss	Positive	Limited CNA	15	TRUE	NF	79	M	No	ICGC_0438	TRUE	α-like
ICGC_0443	Subject_42	PrimaryPanNET	α-like	no	ICGC	G1	0	0	3	loss	retained	Negative	Limited CNA	24.79	FALSE	NF	59	F	No	ICGC_0443	TRUE	α-like
ICGC_0452	Subject_45	PrimaryPanNET	ADM	no	ICGC	G2	0	0	4	retained	loss	Positive		20.55	FALSE	NF	77	M	No	ICGC_0452	TRUE	ADM immunosuppressive
ICGC_0491	Subject_47	PrimaryPanNET	α-like	no	ICGC	G1	0	0	1	loss	retained	Negative	Limited CNA	29.37	TRUE	NF	64	M	No	ICGC_0491	TRUE	α-like
ICGC_0497	Subject_49	PrimaryPanNET	ADM	no	ICGC	G2	0	1	4	loss	loss	Positive	Reccurent LOH	7.96	FALSE	NF	71	M	No	ICGC_0497	TRUE	ADM hypoxic
ICGC_0498	Subject_50	PrimaryPanNET	ADM	no	ICGC	G2	0	1	3	loss	loss		Reccurent LOH			NF	59	F	No	ICGC_0498	TRUE	ADM NST
ICGC_0500	Subject_51	PrimaryPanNET	α-like	no	ICGC	G1	0	0	1	loss	retained	Negative	Limited CNA	2.01	FALSE	NF	75	F	No	ICGC_0500	TRUE	α-like
ICGC_0501	Subject_52	PrimaryPanNET	ADM	no	ICGC	G2	0	0	4	loss	retained	Positive	Loss & Gain	1.32	FALSE	NF	64	M	No	ICGC_0501	TRUE	ADM hypoxic
ITNET_0026	Subject_53	PrimaryPanNET	ADM	no	ICGC	G1	0	0	2	retained	loss					NF	43	F	No		FALSE
ITNET_0028	Subject_54	PrimaryPanNET	ADM	no	ICGC	G2	1	1	4	loss	loss			147	TRUE	NF	56	M	No		FALSE
ITNET_0124	Subject_59	PrimaryPanNET	ADM	no	ICGC	G2	0	0	4	loss	loss	Positive		7.83	TRUE	NF	46	F	No		FALSE
ITNET_0700	Subject_66	PrimaryPanNET	ADM	no	ICGC	G2	0	0	3	loss	loss			37.48	FALSE	NF	62	F	No		FALSE
ITNET_0797	Subject_68	PrimaryPanNET	ADM	no	ICGC	G2	0	0	3	retained	loss	Positive		14.03	TRUE	NF	71	M	No		FALSE
ITNET_0813	Subject_69	PrimaryPanNET	ADM	no	ICGC	G2	0	1	2	retained	loss	Negative		37.87	FALSE	NF	75	M	No		FALSE
ITNET_0935	Subject_72	PrimaryPanNET	ADM	no	ICGC	G2	1	1	3	retained	loss	Positive		8.27	TRUE	NF	40	M	No		FALSE
ITNET_0938	Subject_73	PrimaryPanNET	ADM	no	ICGC	G2	0	1	4	loss	retained			13.33	TRUE	NF	56	M	No		FALSE
ITNET_1000	Subject_77	PrimaryPanNET	ADM	no	ICGC	G2	1	1	3	retained	loss			10.37	TRUE	NF	52	M	No		FALSE
ITNET_1053	Subject_81	PrimaryPanNET	ADM	no	ICGC	G2	0	0	4	loss	loss	Positive				NF	55	M	No		FALSE
ITNET_1257	Subject_83	PrimaryPanNET	ADM	no	ICGC	G1	0	1	3	retained	loss	Positive	Limited CNA	99.16	FALSE	NF	41	M	No		FALSE
ITNET_1265	Subject_84	PrimaryPanNET	ADM	no	ICGC	G2	0	1	3	loss	retained	Positive	Loss & Gain	96.76	FALSE	NF	74	F	No		FALSE
ITNET_1270	Subject_85	PrimaryPanNET	α-like	no	ICGC	G1	0	0	1	loss	retained	Negative	Limited CNA	40.9	FALSE	NF	39	F	No		FALSE
ITNET_1286	Subject_87	PrimaryPanNET	α-like	no	ICGC	G1	0	0	1	loss	retained	Negative	Limited CNA			NF	71	F	No		FALSE
ITNET_1288	Subject_88	PrimaryPanNET	ADM	no	ICGC	G2	1	1	3	loss	loss	Positive	Loss & Gain	37.73	TRUE	NF	64	F	No		FALSE
ITNET_1301	Subject_90	PrimaryPanNET	ADM	no	ICGC	G1	1	1	3	loss	loss	Positive	Loss & Gain			NF	53	M	No		FALSE
ITNET_1304	Subject_91	PrimaryPanNET	α-like	no	ICGC	G1	0	0	1	loss	retained	Negative	Limited CNA	80.75	FALSE	NF	64	M	No		FALSE
ITNET_1308	Subject_92	PrimaryPanNET	ADM	no	ICGC	G2	1	1	4	loss	loss	Positive	Loss & Gain	4.67	TRUE	NF	56	M	No		FALSE
ITNET_1312	Subject_94	PrimaryPanNET	ADM	no	ICGC	G2	1	1	4	retained	loss	Positive	Loss & Gain			NF	50	M	No		FALSE
ITNET_1314	Subject_95	PrimaryPanNET	ADM	no	ICGC	G2	0	1	3	loss	retained	Positive	Limited CNA	77.1	FALSE	NF	34	F	Yes		FALSE
ITNET_1320	Subject_97	PrimaryPanNET	ADM	no	ICGC	G2	0	1	4	retained	loss	Positive	Loss & Gain	4.03	TRUE	NF	69	F	No		FALSE
NE_0012	Subject_100	PrimaryPanNET	ADM	no	ICGC	G2	0	0	3	loss	loss	Positive		12.03	TRUE	NF	46	M	No		FALSE
NE_0018	Subject_101	PrimaryPanNET	ADM	no	ICGC	G2	0	0	2	loss	loss	Positive				NF	55	M	No		FALSE
NE_0020	Subject_102	PrimaryPanNET	α-like	no	ICGC	G1	0	0	2	loss	retained	Negative				NF	76	F	No		FALSE
NE_0021	Subject_103	PrimaryPanNET	ADM	no	ICGC	G2	0	0	4	loss	loss	Positive				NF	70	M	No		FALSE
NE_0025	Subject_104	PrimaryPanNET	α-like	no	ICGC	G1	0	0	2	loss	retained	Negative				NF	66	F	No		FALSE
NE_0026	Subject_105	PrimaryPanNET	ADM	no	ICGC	G1	0	1	4	loss	loss	Positive				NF	87	M	No		FALSE
NE_0032	Subject_108	PrimaryPanNET	α-like	no	ICGC	G2	0		1	loss	retained	Negative				NF	65	M	No		FALSE
NE_0033	Subject_109	PrimaryPanNET	ADM	no	ICGC	G2	0	1	4	retained	loss	Positive				NF	52	F	No		FALSE
UB01	Subject_111	PrimaryPanNET	ADM	no	UB	G1	0	0	2	loss	loss	Positive	Reccurent LOH	83	FALSE	NF	68	F	No		FALSE
UB02	Subject_112	PrimaryPanNET	ADM	Subject_112	UB	G2	1	1	3	retained	loss	Positive	Loss & Gain			NF	59	M	No	aP367	TRUE	ADM NST
UB04	Subject_113	PrimaryPanNET	ADM	Subject_113	UB	G2	1	0	3	loss	loss	Positive	Reccurent LOH	20	TRUE	NF	47	M	No		FALSE
UB07	Subject_114	PrimaryPanNET	ADM	no	UB	G1	0	0	2	retained	loss	Positive	Reccurent LOH	91	FALSE	NF		F	No		FALSE
UB08	Subject_115	PrimaryPanNET	ADM	Subject_115	UB_2020	G2	1	1	3	loss	loss	Negative	Reccurent LOH	6	TRUE	NF	56	M	No	aP323	TRUE	ADM hypoxic
UB09	Subject_116	PrimaryPanNET	ADM	no	UB	G2	0	1	3	loss	loss	Positive	Reccurent LOH	24	FALSE	NF		M	No	aP324	TRUE	ADM hypoxic
UB11	Subject_118	PrimaryPanNET	ADM	no	UB	G1	0	0	3	loss	retained	Positive	Reccurent LOH	224	TRUE	NF	47	F	No		FALSE
UB14	Subject_121	PrimaryPanNET	ADM	no	UB	G2	0	0	2	loss	loss	Positive	Reccurent LOH	9	TRUE	Glucagonoma	77	F	No		FALSE
UB15	Subject_122	PrimaryPanNET	ADM	Subject_122	UB	G2	1	1	3	loss	loss	Positive	Reccurent LOH			NF	42	M	No	aP327	TRUE	ADM immunosuppressive
UB17	Subject_123	PrimaryPanNET	ADM	Subject_123	UB_2020	G2	1	1	3	loss	loss	Positive	Reccurent LOH	37	FALSE	NF	55	M	No		FALSE
UB18	Subject_124	PrimaryPanNET	ADM	Subject_124	UB_2020	G2	0	1	3	retained	loss	Positive	Loss & Gain	31	FALSE	Insulinoma	55	M	No		FALSE
UB19	Subject_125	PrimaryPanNET	ADM	Subject_125	UB_2020	G2	0	1	3	loss	loss	Positive		26	TRUE	VIPoma	50	M	No	aP366	TRUE	4
UB21	Subject_127	PrimaryPanNET	ADM	no	UB	G2	1	1	3	retained	loss		Loss & Gain	2	TRUE	Gastrinoma	50	F	No		FALSE
UB22	Subject_128	PrimaryPanNET	ADM	Subject_128	UB	G2	1		3	loss	loss	Negative	Reccurent LOH			NF	75	F	No		FALSE
UB27	Subject_129	PrimaryPanNET	ADM	no	UB	G2	1	1	3	loss	loss	Negative	Reccurent LOH	16	TRUE	NF	69	M	No		FALSE
UB28	Subject_130	PrimaryPanNET	ADM	no	UB	G2	1	0	3	loss	loss	Positive	Reccurent LOH			NF		M	No		FALSE
UB32	Subject_132	PrimaryPanNET	ADM	no	UB	G1	0	0	2	retained	loss	Positive	Loss & Gain			Insulinoma	73	F	No		FALSE
UB33	Subject_133	PrimaryPanNET	ADM	no	UB	G2	0		1	loss	loss	Positive	Reccurent LOH			NF	81	M	No		FALSE
UB37	Subject_134	PrimaryPanNET	ADM	no	UB	G2	0	0	2	loss	retained	Positive	Reccurent LOH	29	FALSE	NF	46	M	No	aP315	TRUE	ADM hypoxic
UB47	Subject_136	PrimaryPanNET	ADM	no	UB	G2	1	1	3	loss	loss	Positive	Reccurent LOH	15	TRUE	NF	58	F	No		FALSE
UCL06	Subject_137	PrimaryPanNET	ADM	no	UCL	G2		1	3	loss	loss	Positive	Reccurent LOH	15	TRUE		73	M	No		FALSE
UCL22	Subject_139	PrimaryPanNET	ADM	no	UCL	G1			1	retained	loss	Negative	Limited CNA			Insulinoma	49	F	No		FALSE
UCL24	Subject_140	PrimaryPanNET	ADM	no	UCL	G1		1	2	loss	loss		Reccurent LOH	18	TRUE		60	M	No		FALSE
UCL27	Subject_141	PrimaryPanNET	ADM	no	UCL	G2			2	retained	loss	Positive	Loss & Gain	49	FALSE		40	F	No		FALSE
UCL32	Subject_142	PrimaryPanNET	ADM	no	UCL	G2				retained	loss		Reccurent LOH	36	TRUE		58	F	Yes (MEN1)		FALSE
UCL46	Subject_147	PrimaryPanNET	α-like	no	UCL	G2	0	0	2	loss	retained	Negative	Limited CNA	33	FALSE		58	M	No		FALSE
UCL52	Subject_148	PrimaryPanNET	ADM	no	UCL	G1	0	0	2	loss	retained	Negative	Loss & Gain	68	FALSE		51	F	No		FALSE
UCL56	Subject_149	PrimaryPanNET	ADM	no	UCL	G2	1	1	3	retained	loss	Positive	Loss & Gain	14	TRUE		57	M	No		FALSE
UCL62	Subject_151	PrimaryPanNET	α-like	no	UCL	G1		0	2	loss	retained	Negative	Limited CNA	45	FALSE			F	No		FALSE
UCL69	Subject_152	PrimaryPanNET	ADM	no	UCL	G2		0	3	retained	loss		Limited CNA	39	FALSE		66	M	Yes (MEN1)		FALSE
UCL70	Subject_153	PrimaryPanNET	α-like	no	UCL	G1		0	2	loss	retained	Negative	Limited CNA	18	FALSE		72	M	No		FALSE
A_MK11	Subject_1	PrimaryPanNET	ADM	no	Chan	missing		0	3	retained	loss			77.03	FALSE	NF	40	M		A_MK11	TRUE	ADM hypoxic
A_MK4	Subject_2	PrimaryPanNET	ADM	no	Chan	missing				retained	loss			109.68	FALSE	Insulinoma	41	M		A_MK4	TRUE	ADM NST
A_MK47	Subject_3	PrimaryPanNET	ADM	no	Chan	missing				retained	loss			164.28	FALSE	NF	71	F		A_MK47	TRUE	ADM hypoxic
AM1_MK36	Subject_10	PrimaryPanNET	ADM	no	Chan	missing				loss	loss			101.52	TRUE	NF	66	M		AM1_MK36	TRUE	ADM hypoxic
D_LS21	Subject_24	PrimaryPanNET	ADM	no	Chan	missing	0	0	3	retained	loss			22.32	TRUE	NF	34	M		D_LS21	TRUE	ADM NST
D_MK18	Subject_25	PrimaryPanNET	ADM	no	Chan	missing				retained	loss			31.43	FALSE	NF	44	M		D_MK18	TRUE	ADM NST
D_MK9	Subject_26	PrimaryPanNET	ADM	no	Chan	missing	0	0	1	retained	loss			113.72	FALSE	NF	60	F		D_MK9	TRUE	ADM immunosuppressive
DM1_MK17	Subject_27	PrimaryPanNET	ADM	no	Chan	missing	1	0	3	loss	loss			67.96	FALSE	VIPoma	44	F		DM1_MK17	TRUE	ADM hypoxic
DM1_MK45	Subject_28	PrimaryPanNET	ADM	no	Chan	missing	0	1	3	loss	loss			135.85	FALSE	NF	52	F		DM1_MK45	TRUE	ADM NST
DM1_MK52	Subject_29	PrimaryPanNET	ADM	no	Chan	missing	1	1	3	loss	loss			89.56	FALSE	NF	73	M		DM1_MK52	TRUE	ADM immunosuppressive
M1_LS1	Subject_98	PrimaryPanNET	ADM	no	Chan	missing	0	1	3	loss	retained			19.56	TRUE	NF	70	M		M1_LS1	TRUE	ADM NST
aP355	Subject_14	PrimaryPanNET	α-like	no	UB_2020	G1	0		1	loss	retained	Negative		86	FALSE	NF	44	M	No		FALSE
aP348	Subject_13	PrimaryPanNET	α-like	no	UB_2020	G1	0		1	loss	retained	Negative		71	FALSE	NF		M	No		FALSE
aP455	no	PrimaryPanNET	ADM	no	UB_2025	G2	1	1	3	loss	loss			58	TRUE	NF				aP455	TRUE	ADM immunosuppressive
aP393	no	PrimaryPanNET	α-like	Subject_168	UB_2020	G1	1	0	1	loss	retained			92	TRUE	NF					FALSE
aP361	no	PrimaryPanNET	ADM	no	UB_2025	G2	0	1	2	loss	retained	Negative		88	FALSE	NF				aP361	TRUE	4
aP352	no	PrimaryPanNET	ADM	no	UB_2025	G1	1	1	2	loss	retained	Positive		39	TRUE	Glucagonoma				aP352	TRUE	ADM NST
aP347	no	PrimaryPanNET	ADM	no	UB_2025	G2	0	1	2	loss	loss	Positive		2	TRUE	NF				aP347	TRUE	ADM immunosuppressive
aP420	no	PrimaryPanNET	ADM	no	UB_2025	G2	0	1	1	loss	loss			8	FALSE	Insulinoma				aP420	TRUE	ADM immunosuppressive
aP367	no	MetaPanNET	ADM	Subject_112	UB					retained											FALSE
aP368	no	MetaPanNET	ADM	Subject_113	UB					loss											FALSE
aP359	no	MetaPanNET	ADM	Subject_128	UB					loss	NA										FALSE
aP327	no	MetaPanNET	ADM	Subject_122	UB																FALSE
aP393	no	MetaPanNET	ADM	Subject_168	UB_2020					loss	retained										FALSE
aP366	no	MetaPanNET	ADM	Subject_125	UB_2020					loss											FALSE
aP323	no	MetaPanNET	ADM	Subject_115	UB_2020					loss											FALSE
aP312	no	MetaPanNET	ADM	Subject_124	UB_2020																FALSE
aP321	no	MetaPanNET	ADM	Subject_123	UB_2020					retained	loss										FALSE

## Sheet: 2. DMPs α-like vs ADM
logFC	AveExpr	t	P.Value	adj.P.Val	B
-0.3498	0.17759	-16.6854	1.39266e-29	4.35958e-24	56.3534
-0.40354	0.147851	-16.3128	6.6231e-29	1.03665e-23	54.8529
-0.624622	0.247012	-16.1402	1.37228e-28	1.43193e-23	54.1513
-0.607027	0.222128	-15.9983	2.50404e-28	1.95967e-23	53.5717
-0.432375	0.175287	-15.5273	1.87887e-27	1.17633e-22	51.6274
-0.409557	0.139904	-15.2796	5.48368e-27	2.86103e-22	50.5928
-0.509288	0.24881	-15.1134	1.1296e-26	5.05157e-22	49.8944
-0.487937	0.353123	-14.7104	6.61443e-26	2.58823e-21	48.1846
-0.604983	0.188955	-14.611	1.02625e-25	3.56954e-21	47.7593
-0.222981	0.110951	-14.0335	1.34701e-24	4.21668e-20	45.2643
-0.337378	0.152345	-13.883	2.65258e-24	7.54879e-20	44.6069
-0.47889	0.248023	-13.821	3.50876e-24	8.74828e-20	44.3355
-0.434323	0.138954	-13.8133	3.63299e-24	8.74828e-20	44.3017
-0.471354	0.32734	-13.5704	1.09259e-23	2.44303e-19	43.2328
-0.464	0.186685	-13.3851	2.5424e-23	5.30583e-19	42.4124
-0.405047	0.144192	-13.3223	3.388e-23	6.62865e-19	42.1334
-0.362532	0.240731	-13.2804	4.10458e-23	7.38974e-19	41.947
-0.445932	0.143637	-13.2698	4.3087e-23	7.38974e-19	41.8998
-0.351865	0.133224	-13.261	4.4852e-23	7.38974e-19	41.8608
-0.397083	0.189986	-13.2311	5.14423e-23	8.05178e-19	41.7276
-0.252816	0.183719	-13.1928	6.13307e-23	9.1424e-19	41.5567
-0.230653	0.0722527	-13.0719	1.06887e-22	1.5209e-18	41.0166
-0.387404	0.33308	-13.055	1.15553e-22	1.57273e-18	40.9408
-0.403347	0.325569	-12.9273	2.08218e-22	2.71587e-18	40.3681
-0.546595	0.225066	-12.8209	3.40643e-22	4.26541e-18	39.8893
-0.398076	0.190138	-12.7862	4.00094e-22	4.81714e-18	39.7328
-0.404685	0.219996	-12.6679	6.92766e-22	8.03201e-18	39.1986
-0.494848	0.153031	-12.6464	7.65281e-22	8.55587e-18	39.1017
-0.459045	0.150346	-12.5605	1.14164e-21	1.23235e-17	38.7123
-0.369841	0.290718	-12.4802	1.65991e-21	1.62382e-17	38.3479
-0.418939	0.316324	-12.4061	2.34569e-21	2.20949e-17	38.0112
-0.329148	0.14091	-12.4012	2.39977e-21	2.20949e-17	37.989
-0.334367	0.170252	-12.3592	2.92059e-21	2.61218e-17	37.7978
-0.469877	0.171068	-12.3201	3.50712e-21	3.04965e-17	37.6195
-0.433543	0.246675	-12.3067	3.73532e-21	3.1603e-17	37.5581
-0.416936	0.170024	-12.2852	4.13104e-21	3.40312e-17	37.46
-0.527049	0.191515	-12.2619	4.60616e-21	3.64288e-17	37.354
-0.215325	0.0898848	-12.2597	4.65482e-21	3.64288e-17	37.3438
-0.33384	0.142751	-12.2503	4.86388e-21	3.64906e-17	37.301
-0.246352	0.150887	-12.2284	5.38979e-21	3.92378e-17	37.201
-0.444324	0.328514	-12.2024	6.08809e-21	4.33141e-17	37.0823
-0.558254	0.247382	-12.1437	8.02187e-21	5.34293e-17	36.8135
-0.356173	0.0988893	-12.1388	8.21026e-21	5.35448e-17	36.7909
-0.462634	0.152377	-12.0849	1.05747e-20	6.72158e-17	36.5443
-0.57944	0.213043	-12.0817	1.07359e-20	6.72158e-17	36.5296
-0.501664	0.170199	-12.0597	1.19073e-20	7.30878e-17	36.4287
-0.43129	0.258486	-12.0459	1.27057e-20	7.64888e-17	36.3654
-0.34602	0.30943	-12.0334	1.3478e-20	7.96067e-17	36.3079
-0.333273	0.19492	-11.9856	1.68782e-20	9.78438e-17	36.0887
-0.479805	0.236899	-11.9515	1.98286e-20	1.12858e-16	35.9317
-0.476114	0.235315	-11.9126	2.38205e-20	1.33157e-16	35.7529
-0.499316	0.378506	-11.8392	3.36933e-20	1.81851e-16	35.4149
-0.432984	0.145787	-11.7574	4.96078e-20	2.58821e-16	35.0377
-0.328154	0.285817	-11.7487	5.16946e-20	2.65287e-16	34.9976
-0.512491	0.272517	-11.7114	6.16751e-20	3.114e-16	34.8254
-0.347394	0.157463	-11.7038	6.393e-20	3.17662e-16	34.7904
-0.366146	0.196067	-11.6958	6.64169e-20	3.24863e-16	34.7532
-0.453877	0.194312	-11.682	7.0897e-20	3.41441e-16	34.6896
-0.490573	0.188851	-11.6644	7.70465e-20	3.59981e-16	34.6085
-0.465809	0.260696	-11.6547	8.06997e-20	3.71505e-16	34.5633
-0.282856	0.139519	-11.6082	1.00613e-19	4.56466e-16	34.3482
-0.406964	0.386746	-11.5689	1.21257e-19	5.42262e-16	34.1662
-0.487939	0.332238	-11.5081	1.61841e-19	7.13562e-16	33.8846
-0.441309	0.361137	-11.4783	1.86525e-19	8.10972e-16	33.7461
-0.294007	0.218864	-11.4536	2.09735e-19	8.99394e-16	33.6317
-0.51335	0.279749	-11.4302	2.34467e-19	9.91862e-16	33.523
-0.455519	0.142536	-11.3795	2.98498e-19	1.24589e-15	33.2874
-0.35011	0.20849	-11.3622	3.24107e-19	1.33499e-15	33.2071
-0.31861	0.225949	-11.3373	3.6504e-19	1.48406e-15	33.0911
-0.440336	0.382784	-11.2217	6.33719e-19	2.54334e-15	32.5528
-0.256723	0.187773	-11.213	6.60495e-19	2.61724e-15	32.5125
-0.498025	0.250435	-11.2038	6.90291e-19	2.70112e-15	32.4694
-0.469383	0.415924	-11.1867	7.49048e-19	2.8892e-15	32.3897
-0.417374	0.264777	-11.1832	7.61578e-19	2.8892e-15	32.3735
-0.520086	0.299341	-11.182	7.66045e-19	2.8892e-15	32.3678
-0.390291	0.239797	-11.1454	9.12403e-19	3.40023e-15	32.1971
-0.346204	0.232172	-11.139	9.40592e-19	3.46404e-15	32.1675
-0.537901	0.244691	-11.1321	9.72241e-19	3.53897e-15	32.1352
-0.217433	0.180289	-11.1101	1.08006e-18	3.88625e-15	32.0325
-0.344571	0.180091	-11.099	1.13901e-18	4.05179e-15	31.9806
-0.24436	0.147987	-11.0911	1.18293e-18	4.16073e-15	31.9437
-0.415831	0.183086	-11.0623	1.35774e-18	4.72255e-15	31.8092
-0.418468	0.414854	-11.0549	1.40688e-18	4.8397e-15	31.7745
-0.334054	0.139802	-11.0204	1.65919e-18	5.6456e-15	31.6135
-0.389997	0.15017	-10.9885	1.93317e-18	6.50713e-15	31.4643
-0.378314	0.23456	-10.9149	2.75215e-18	9.06879e-15	31.1195
-0.360327	0.132189	-10.9028	2.91533e-18	9.40843e-15	31.0632
-0.392218	0.193351	-10.8799	3.25483e-18	1.03969e-14	30.9557
-0.367141	0.191524	-10.8681	3.44361e-18	1.08888e-14	30.9006
-0.381251	0.194975	-10.8642	3.50869e-18	1.09836e-14	30.8824
-0.289364	0.187363	-10.8553	3.66181e-18	1.13495e-14	30.8407
-0.369914	0.234465	-10.8524	3.71455e-18	1.14001e-14	30.8267
-0.246978	0.158839	-10.838	3.98072e-18	1.20983e-14	30.7591
-0.213408	0.0931318	-10.8262	4.21191e-18	1.26779e-14	30.704
-0.291656	0.153973	-10.8134	4.4778e-18	1.32239e-14	30.6442
-0.301137	0.0863268	-10.8048	4.66719e-18	1.36544e-14	30.6038
-0.365178	0.181435	-10.7697	5.52606e-18	1.58705e-14	30.4389
-0.410763	0.318586	-10.766	5.62369e-18	1.60041e-14	30.4218
-0.466305	0.244209	-10.7228	6.92373e-18	1.93519e-14	30.2187
-0.392328	0.484303	-10.7203	7.00464e-18	1.94048e-14	30.2073
-0.395395	0.122125	-10.7097	7.37136e-18	2.01912e-14	30.1575
-0.472155	0.253672	-10.7084	7.41751e-18	2.01912e-14	30.1514
-0.529832	0.20924	-10.7061	7.50137e-18	2.02434e-14	30.1404
-0.34734	0.116304	-10.6947	7.92331e-18	2.11993e-14	30.087
-0.402666	0.184068	-10.6893	8.13112e-18	2.14861e-14	30.0617
-0.335112	0.18134	-10.6884	8.16778e-18	2.14861e-14	30.0573
-0.247564	0.158199	-10.6801	8.49999e-18	2.21737e-14	30.0184
-0.303749	0.195354	-10.6582	9.44445e-18	2.43499e-14	29.9155
-0.22371	0.215325	-10.6572	9.48979e-18	2.43499e-14	29.9108
-0.383068	0.183844	-10.6521	9.72707e-18	2.46839e-14	29.8867
-0.468852	0.32119	-10.651	9.77764e-18	2.46839e-14	29.8816
-0.368082	0.214135	-10.5981	1.26144e-17	3.15907e-14	29.6329
-0.242147	0.152302	-10.5918	1.30025e-17	3.2304e-14	29.6033
-0.224577	0.0885315	-10.574	1.41657e-17	3.49169e-14	29.5196
-0.362145	0.206676	-10.548	1.60541e-17	3.8958e-14	29.3974
-0.344232	0.204953	-10.546	1.62104e-17	3.90348e-14	29.3879
-0.408467	0.331729	-10.5369	1.69363e-17	4.04715e-14	29.3451
-0.372539	0.22865	-10.5275	1.77264e-17	4.194e-14	29.3006
-0.450126	0.189815	-10.5264	1.78188e-17	4.194e-14	29.2955
-0.280327	0.152294	-10.5135	1.8961e-17	4.42953e-14	29.2348
-0.370132	0.286193	-10.5035	1.98974e-17	4.61384e-14	29.1877
-0.337617	0.105792	-10.4579	2.47937e-17	5.70694e-14	28.9729
-0.479578	0.168088	-10.4504	2.56993e-17	5.87222e-14	28.9378
-0.397718	0.271642	-10.4382	2.72597e-17	6.18362e-14	28.8802
-0.417159	0.292952	-10.4306	2.82778e-17	6.36843e-14	28.8444
-0.462977	0.315773	-10.4228	2.93564e-17	6.51793e-14	28.8079
-0.385099	0.283506	-10.4228	2.93581e-17	6.51793e-14	28.8078
-0.216005	0.12845	-10.4164	3.0278e-17	6.66942e-14	28.7777
-0.464979	0.208877	-10.4151	3.04665e-17	6.66942e-14	28.7716
-0.402945	0.32099	-10.4064	3.17808e-17	6.90882e-14	28.7303
-0.408135	0.245907	-10.3821	3.57384e-17	7.71558e-14	28.6157
-0.250159	0.146551	-10.3782	3.64086e-17	7.80643e-14	28.5975
-0.370567	0.133316	-10.3716	3.75812e-17	8.00303e-14	28.5666
-0.433043	0.259262	-10.3564	4.04575e-17	8.55734e-14	28.4945
-0.410997	0.22283	-10.3455	4.2642e-17	8.95885e-14	28.4432
-0.490765	0.293491	-10.318	4.8687e-17	1.01607e-13	28.3137
-0.310061	0.150952	-10.2917	5.52894e-17	1.14621e-13	28.1894
-0.236218	0.249858	-10.2441	6.95724e-17	1.41639e-13	27.9649
-0.370355	0.24114	-10.2438	6.96792e-17	1.41639e-13	27.9634
-0.459434	0.353121	-10.2327	7.35073e-17	1.48457e-13	27.9112
-0.21456	0.201952	-10.2286	7.49829e-17	1.50466e-13	27.8918
-0.413477	0.260937	-10.2263	7.58217e-17	1.5118e-13	27.8809
-0.204063	0.185022	-10.2178	7.90077e-17	1.56536e-13	27.8407
-0.363285	0.384527	-10.2042	8.43698e-17	1.64045e-13	27.7765
-0.504641	0.337824	-10.1904	9.0182e-17	1.73808e-13	27.7115
-0.236217	0.176588	-10.1897	9.05014e-17	1.73808e-13	27.708
-0.340991	0.283351	-10.1756	9.68749e-17	1.84913e-13	27.6415
-0.350736	0.119608	-10.172	9.85896e-17	1.87046e-13	27.6244
-0.364748	0.255741	-10.1677	1.00643e-16	1.89791e-13	27.6042
-0.400184	0.294152	-10.1631	1.0292e-16	1.92924e-13	27.5824
-0.378171	0.240216	-10.1065	1.35295e-16	2.49135e-13	27.3151
-0.249694	0.127647	-10.0834	1.5131e-16	2.75385e-13	27.2058
-0.318217	0.19487	-10.0808	1.53192e-16	2.77199e-13	27.1938
-0.513642	0.296416	-10.0672	1.63627e-16	2.92696e-13	27.1294
-0.34272	0.199419	-10.0645	1.6582e-16	2.94935e-13	27.1164
-0.264043	0.230315	-10.008	2.17946e-16	3.8115e-13	26.8493
-0.403772	0.259894	-10.0066	2.19405e-16	3.81571e-13	26.8428
-0.326276	0.116999	-9.99726	2.29534e-16	3.96981e-13	26.7987
-0.23095	0.134541	-9.98207	2.47053e-16	4.24933e-13	26.7268
-0.271573	0.214639	-9.97514	2.55476e-16	4.37019e-13	26.694
-0.257462	0.0865794	-9.94849	2.90664e-16	4.94509e-13	26.5679
-0.344209	0.136532	-9.9416	3.00515e-16	5.08506e-13	26.5354
-0.270469	0.184263	-9.93616	3.08541e-16	5.19279e-13	26.5096
-0.399133	0.423018	-9.93384	3.12018e-16	5.22323e-13	26.4987
-0.386104	0.165323	-9.90787	3.53823e-16	5.82954e-13	26.3758
-0.524919	0.252657	-9.88827	3.89068e-16	6.34345e-13	26.283
-0.270538	0.0869498	-9.88012	4.04726e-16	6.56455e-13	26.2444
-0.345042	0.181454	-9.86488	4.35726e-16	6.99488e-13	26.1723
-0.248504	0.0947261	-9.85402	4.59259e-16	7.33505e-13	26.1209
-0.37155	0.336535	-9.85062	4.66892e-16	7.41911e-13	26.1048
-0.436812	0.161523	-9.84674	4.75745e-16	7.4838e-13	26.0865
-0.38075	0.207634	-9.83968	4.92294e-16	7.70541e-13	26.053
-0.410275	0.419896	-9.8365	4.99943e-16	7.7862e-13	26.038
-0.509713	0.283772	-9.82727	5.22782e-16	8.10159e-13	25.9943
-0.347245	0.228834	-9.82486	5.28932e-16	8.15652e-13	25.9829
-0.260202	0.239571	-9.81357	5.58658e-16	8.5727e-13	25.9295
-0.356725	0.316001	-9.81117	5.65204e-16	8.63084e-13	25.9181
-0.322679	0.307911	-9.80654	5.78013e-16	8.74449e-13	25.8962
-0.39953	0.332991	-9.80646	5.78234e-16	8.74449e-13	25.8958
-0.493604	0.400208	-9.79239	6.1904e-16	9.31658e-13	25.8292
-0.293849	0.430703	-9.78499	6.41642e-16	9.56477e-13	25.7941
-0.264769	0.119487	-9.7831	6.4754e-16	9.60695e-13	25.7852
-0.330628	0.214272	-9.77709	6.66661e-16	9.84398e-13	25.7567
-0.264104	0.157458	-9.77558	6.71573e-16	9.86995e-13	25.7496
-0.318085	0.199147	-9.77207	6.8308e-16	9.99215e-13	25.733
-0.338532	0.19321	-9.76863	6.94564e-16	1.01129e-12	25.7167
-0.47086	0.203522	-9.76473	7.07822e-16	1.02282e-12	25.6982
-0.46754	0.196464	-9.76438	7.09017e-16	1.02282e-12	25.6965
-0.324247	0.248595	-9.75927	7.26799e-16	1.04366e-12	25.6723
-0.302537	0.0894376	-9.75374	7.46523e-16	1.06224e-12	25.6462
-0.402934	0.421133	-9.74918	7.63214e-16	1.08107e-12	25.6246
-0.419847	0.286451	-9.74015	7.97335e-16	1.12432e-12	25.5818
-0.345713	0.3042	-9.72958	8.39245e-16	1.17811e-12	25.5318
-0.368599	0.184668	-9.71329	9.08184e-16	1.26919e-12	25.4546
-0.454784	0.297155	-9.6987	9.74717e-16	1.35612e-12	25.3855
-0.203865	0.2693	-9.68861	1.02356e-15	1.41776e-12	25.3377
-0.497481	0.400449	-9.66167	1.16636e-15	1.60845e-12	25.2101
-0.276843	0.161557	-9.65932	1.1797e-15	1.61574e-12	25.199
-0.289376	0.162822	-9.65803	1.18713e-15	1.61574e-12	25.1928
-0.409431	0.409478	-9.64008	1.29505e-15	1.75499e-12	25.1078
-0.242874	0.204143	-9.63834	1.30598e-15	1.76218e-12	25.0996
-0.468997	0.319879	-9.63059	1.35598e-15	1.82179e-12	25.0629
-0.478811	0.310285	-9.62942	1.36367e-15	1.8243e-12	25.0573
-0.379429	0.237802	-9.62046	1.42425e-15	1.89723e-12	25.0149
-0.417018	0.342107	-9.61634	1.45293e-15	1.92724e-12	24.9954
-0.472424	0.233238	-9.59453	1.615e-15	2.1242e-12	24.892
-0.281693	0.230202	-9.59147	1.63913e-15	2.14692e-12	24.8775
-0.324634	0.220524	-9.5815	1.72034e-15	2.24391e-12	24.8303
-0.344586	0.204448	-9.57023	1.81694e-15	2.36007e-12	24.7769
-0.264287	0.130411	-9.5639	1.87358e-15	2.42358e-12	24.7469
-0.46631	0.402447	-9.55035	2.00072e-15	2.56683e-12	24.6827
-0.280245	0.160229	-9.53235	2.18321e-15	2.76694e-12	24.5974
-0.408146	0.216832	-9.5271	2.23945e-15	2.82678e-12	24.5725
-0.334205	0.222563	-9.52293	2.28522e-15	2.87296e-12	24.5528
-0.294752	0.208401	-9.51259	2.40272e-15	3.00861e-12	24.5038
-0.391578	0.114826	-9.51007	2.4322e-15	3.03338e-12	24.4918
-0.309068	0.303201	-9.50381	2.50714e-15	3.11444e-12	24.4622
-0.432795	0.402921	-9.49145	2.66201e-15	3.27872e-12	24.4036
-0.227317	0.125841	-9.49077	2.67081e-15	3.27872e-12	24.4004
-0.423312	0.294064	-9.47582	2.87168e-15	3.51154e-12	24.3295
-0.213001	0.161079	-9.46116	3.08312e-15	3.75137e-12	24.2601
-0.353052	0.352306	-9.46059	3.09178e-15	3.75137e-12	24.2573
-0.474147	0.319416	-9.45303	3.20717e-15	3.86144e-12	24.2215
-0.374178	0.175465	-9.43101	3.56851e-15	4.26371e-12	24.1172
-0.291431	0.197857	-9.42954	3.59412e-15	4.27394e-12	24.1102
-0.211468	0.10807	-9.42895	3.60439e-15	4.27394e-12	24.1074
-0.265553	0.205428	-9.42713	3.63628e-15	4.29549e-12	24.0988
-0.347568	0.092366	-9.42211	3.72586e-15	4.38477e-12	24.075
-0.392349	0.410961	-9.41054	3.94092e-15	4.62048e-12	24.0202
-0.382661	0.270324	-9.4049	4.05009e-15	4.73077e-12	23.9935
-0.407776	0.238989	-9.36485	4.91833e-15	5.68132e-12	23.8036
-0.235227	0.112496	-9.35162	5.24402e-15	6.03527e-12	23.741
-0.342659	0.233915	-9.34077	5.52731e-15	6.33801e-12	23.6895
-0.322215	0.142009	-9.3382	5.59656e-15	6.38093e-12	23.6774
-0.357495	0.254686	-9.33787	5.60552e-15	6.38093e-12	23.6758
-0.453252	0.233375	-9.32244	6.04106e-15	6.80252e-12	23.6027
-0.227061	0.249833	-9.31091	6.38841e-15	7.16787e-12	23.548
-0.424284	0.344591	-9.27249	7.69641e-15	8.54358e-12	23.366
-0.398608	0.11424	-9.27054	7.76954e-15	8.59429e-12	23.3567
-0.32125	0.21825	-9.25474	8.38812e-15	9.21343e-12	23.2819
-0.353089	0.214983	-9.24554	8.77067e-15	9.59993e-12	23.2383
-0.226558	0.150107	-9.22246	9.8092e-15	1.06992e-11	23.1289
-0.233167	0.103623	-9.21374	1.0233e-14	1.11227e-11	23.0876
-0.228436	0.0948882	-9.20427	1.07136e-14	1.16048e-11	23.0427
-0.415884	0.220022	-9.2026	1.08009e-14	1.16591e-11	23.0348
-0.333077	0.192833	-9.19744	1.10742e-14	1.19129e-11	23.0103
-0.446636	0.389069	-9.18581	1.17164e-14	1.25607e-11	22.9552
-0.20313	0.143869	-9.17672	1.22443e-14	1.30762e-11	22.9122
-0.493961	0.261169	-9.17611	1.22809e-14	1.30762e-11	22.9093
-0.23064	0.125169	-9.16545	1.29317e-14	1.37225e-11	22.8588
-0.225519	0.139882	-9.16123	1.31989e-14	1.39588e-11	22.8388
-0.223457	0.0976045	-9.15752	1.34391e-14	1.41649e-11	22.8212
-0.482717	0.201433	-9.15044	1.39078e-14	1.46098e-11	22.7877
-0.246255	0.174808	-9.13558	1.49468e-14	1.55966e-11	22.7173
-0.356053	0.310641	-9.13332	1.5111e-14	1.57155e-11	22.7066
-0.426461	0.375568	-9.12842	1.54742e-14	1.5987e-11	22.6834
-0.265584	0.221495	-9.12184	1.59756e-14	1.63432e-11	22.6522
-0.329397	0.284897	-9.11658	1.63884e-14	1.67109e-11	22.6273
-0.480068	0.401811	-9.10767	1.71119e-14	1.73357e-11	22.585
-0.241222	0.107261	-9.09435	1.82528e-14	1.84318e-11	22.522
-0.233077	0.149356	-9.09005	1.86368e-14	1.87591e-11	22.5016
-0.465994	0.221661	-9.08292	1.92922e-14	1.93566e-11	22.4678
-0.321311	0.356281	-9.07331	2.02118e-14	2.02144e-11	22.4223
-0.302833	0.322758	-9.07053	2.04863e-14	2.03589e-11	22.4091
-0.249131	0.178398	-9.06213	2.13374e-14	2.11376e-11	22.3694
-0.377499	0.323455	-9.05864	2.17009e-14	2.14299e-11	22.3528
-0.276223	0.163702	-9.05319	2.22823e-14	2.19348e-11	22.327
-0.302526	0.176133	-9.05033	2.25931e-14	2.21711e-11	22.3135
-0.420327	0.301185	-9.0429	2.34211e-14	2.29118e-11	22.2783
-0.342119	0.327087	-9.02725	2.52666e-14	2.45636e-11	22.2042
-0.486806	0.197812	-9.0256	2.54692e-14	2.46839e-11	22.1964
-0.295462	0.233444	-9.01068	2.73786e-14	2.64526e-11	22.1257
-0.315076	0.0897176	-8.99323	2.97935e-14	2.86971e-11	22.0431
-0.23488	0.190062	-8.98634	3.0805e-14	2.95805e-11	22.0105
-0.257485	0.279323	-8.98129	3.15671e-14	3.02196e-11	21.9866
-0.349547	0.286668	-8.97293	3.28729e-14	3.13737e-11	21.947
-0.403756	0.386421	-8.96485	3.4184e-14	3.25258e-11	21.9087
-0.467688	0.338542	-8.95657	3.55836e-14	3.37549e-11	21.8695
-0.36505	0.14238	-8.95404	3.60222e-14	3.40677e-11	21.8576
-0.398364	0.402285	-8.94884	3.69407e-14	3.47543e-11	21.8329
-0.478222	0.421866	-8.94867	3.69701e-14	3.47543e-11	21.8322
-0.387215	0.299366	-8.94611	3.74319e-14	3.5083e-11	21.82
-0.407873	0.274856	-8.94056	3.84513e-14	3.59308e-11	21.7938
-0.335191	0.127837	-8.93487	3.95255e-14	3.68247e-11	21.7668
-0.323865	0.181395	-8.92661	4.11398e-14	3.82149e-11	21.7277
-0.266894	0.225545	-8.90903	4.4796e-14	4.1404e-11	21.6445
-0.32047	0.289751	-8.90823	4.49697e-14	4.1404e-11	21.6407
-0.387134	0.357928	-8.90657	4.53317e-14	4.16149e-11	21.6329
-0.387569	0.27301	-8.90116	4.65359e-14	4.25955e-11	21.6073
-0.278958	0.249194	-8.89937	4.69405e-14	4.28405e-11	21.5988
-0.3588	0.135197	-8.89727	4.74203e-14	4.31526e-11	21.5889
-0.332021	0.390722	-8.89576	4.7768e-14	4.3343e-11	21.5817
-0.312397	0.184472	-8.89052	4.89964e-14	4.43291e-11	21.5569
-0.292017	0.359219	-8.86214	5.62105e-14	5.05638e-11	21.4227
-0.415527	0.233409	-8.86052	5.66531e-14	5.08159e-11	21.415
-0.390051	0.48227	-8.84788	6.02292e-14	5.37157e-11	21.3552
-0.224413	0.164968	-8.84687	6.05245e-14	5.38257e-11	21.3504
-0.460074	0.259354	-8.839	6.28738e-14	5.57566e-11	21.3132
-0.234166	0.14171	-8.83409	6.43859e-14	5.69363e-11	21.29
-0.346074	0.439471	-8.83175	6.51211e-14	5.72628e-11	21.2789
-0.233624	0.0918437	-8.82993	6.56969e-14	5.76074e-11	21.2703
-0.302479	0.425032	-8.82212	6.82257e-14	5.94915e-11	21.2334
-0.426142	0.240218	-8.81779	6.96714e-14	6.05834e-11	21.2129
-0.345778	0.345743	-8.80337	7.47066e-14	6.46028e-11	21.1447
-0.202955	0.17048	-8.80234	7.50815e-14	6.47482e-11	21.1398
-0.300934	0.371652	-8.80128	7.54647e-14	6.48998e-11	21.1348
-0.411008	0.431291	-8.79676	7.71365e-14	6.61559e-11	21.1134
-0.435934	0.231772	-8.79617	7.73541e-14	6.61612e-11	21.1107
-0.311676	0.210299	-8.78281	8.2523e-14	7.01986e-11	21.0474
-0.413581	0.235672	-8.78082	8.33176e-14	7.06825e-11	21.0381
-0.4738	0.460102	-8.77761	8.46225e-14	7.14024e-11	21.0229
-0.368445	0.377554	-8.77153	8.71496e-14	7.33371e-11	20.9941
-0.355629	0.493218	-8.7706	8.75427e-14	7.34704e-11	20.9897
-0.411803	0.392575	-8.76568	8.96497e-14	7.50375e-11	20.9665
-0.390341	0.373302	-8.76429	9.02551e-14	7.53428e-11	20.9599
-0.276565	0.263693	-8.76302	9.08125e-14	7.56065e-11	20.9539
-0.248442	0.23095	-8.75404	9.48467e-14	7.83401e-11	20.9114
-0.303717	0.212542	-8.75016	9.6643e-14	7.93995e-11	20.8931
-0.237021	0.0946062	-8.7495	9.69482e-14	7.93995e-11	20.89
-0.288112	0.207528	-8.74855	9.73974e-14	7.93995e-11	20.8855
-0.206451	0.180946	-8.74741	9.79347e-14	7.96301e-11	20.8801
-0.418909	0.331904	-8.74493	9.91167e-14	8.03824e-11	20.8684
-0.398234	0.19569	-8.73798	1.02506e-13	8.29163e-11	20.8355
-0.40858	0.292408	-8.73646	1.03262e-13	8.31963e-11	20.8283
-0.235174	0.0989712	-8.73622	1.03384e-13	8.31963e-11	20.8272
-0.29463	0.396065	-8.72044	1.11582e-13	8.95638e-11	20.7526
-0.461846	0.287368	-8.68246	1.34075e-13	1.07069e-10	20.5732
-0.319107	0.137916	-8.6786	1.36598e-13	1.08806e-10	20.555
-0.220145	0.217435	-8.67391	1.39734e-13	1.10816e-10	20.5328
-0.25354	0.196245	-8.67377	1.3983e-13	1.10816e-10	20.5321
-0.289709	0.306964	-8.67156	1.41327e-13	1.1172e-10	20.5217
-0.377658	0.528197	-8.67007	1.42351e-13	1.12246e-10	20.5146
-0.388585	0.360868	-8.66496	1.4591e-13	1.14764e-10	20.4905
-0.303062	0.247343	-8.66214	1.47913e-13	1.1584e-10	20.4772
-0.268174	0.404499	-8.66199	1.48019e-13	1.1584e-10	20.4765
-0.332214	0.331897	-8.65995	1.49484e-13	1.16695e-10	20.4669
-0.3776	0.37005	-8.65645	1.52039e-13	1.18394e-10	20.4503
-0.307881	0.153447	-8.64854	1.57964e-13	1.22399e-10	20.4129
-0.226277	0.202611	-8.64788	1.58466e-13	1.22485e-10	20.4098
-0.409763	0.270924	-8.6366	1.67348e-13	1.28399e-10	20.3566
-0.21612	0.128321	-8.63461	1.68958e-13	1.29317e-10	20.3472
-0.408947	0.447703	-8.63203	1.71078e-13	1.3054e-10	20.335
-0.381317	0.369265	-8.63166	1.7139e-13	1.3054e-10	20.3332
-0.536278	0.425771	-8.62794	1.74497e-13	1.32584e-10	20.3157
-0.336688	0.228029	-8.62715	1.75164e-13	1.32769e-10	20.312
-0.334725	0.333695	-8.62139	1.80105e-13	1.36184e-10	20.2848
-0.330185	0.305474	-8.61957	1.817e-13	1.37059e-10	20.2762
-0.369154	0.336866	-8.60927	1.90967e-13	1.43015e-10	20.2275
-0.41525	0.454197	-8.60561	1.94377e-13	1.45222e-10	20.2103
-0.420139	0.342435	-8.60442	1.95497e-13	1.45711e-10	20.2046
-0.415755	0.21555	-8.59645	2.03172e-13	1.51072e-10	20.167
-0.2166	0.135551	-8.59552	2.04081e-13	1.51388e-10	20.1627
-0.24727	0.245993	-8.5856	2.14099e-13	1.5807e-10	20.1158
-0.3404	0.439756	-8.58062	2.19312e-13	1.61538e-10	20.0923
-0.327021	0.23347	-8.57907	2.20966e-13	1.62374e-10	20.085
-0.447239	0.385794	-8.57557	2.24724e-13	1.64749e-10	20.0685
-0.459514	0.440369	-8.57138	2.29326e-13	1.6773e-10	20.0487
-0.232062	0.186131	-8.56135	2.40707e-13	1.74424e-10	20.0014
-0.212348	0.24156	-8.55045	2.53712e-13	1.83001e-10	19.9499
-0.300995	0.361963	-8.54744	2.57421e-13	1.85249e-10	19.9358
-0.414959	0.382328	-8.54397	2.61772e-13	1.87948e-10	19.9194
-0.284586	0.427312	-8.54252	2.63607e-13	1.88833e-10	19.9126
-0.427345	0.373851	-8.53877	2.68429e-13	1.91848e-10	19.8949
-0.215883	0.195664	-8.53551	2.72684e-13	1.94445e-10	19.8795
-0.480991	0.306095	-8.5334	2.75479e-13	1.9581e-10	19.8695
-0.32717	0.278885	-8.52716	2.83903e-13	2.00165e-10	19.8401
-0.289378	0.205636	-8.52338	2.89125e-13	2.03389e-10	19.8223
-0.401204	0.392698	-8.52277	2.89986e-13	2.03537e-10	19.8194
-0.395993	0.267102	-8.51865	2.95802e-13	2.07155e-10	19.8
-0.342845	0.435429	-8.51499	3.01079e-13	2.09789e-10	19.7827
-0.217721	0.180991	-8.51467	3.01544e-13	2.09789e-10	19.7812
-0.271046	0.110586	-8.51465	3.01573e-13	2.09789e-10	19.7811
-0.397734	0.368432	-8.51185	3.0568e-13	2.12173e-10	19.7679
-0.240894	0.121012	-8.51062	3.07497e-13	2.12962e-10	19.7621
-0.386235	0.427443	-8.499	3.25228e-13	2.24745e-10	19.7073
-0.381068	0.431902	-8.49663	3.28977e-13	2.265e-10	19.6961
-0.281812	0.19903	-8.49648	3.29214e-13	2.265e-10	19.6954
-0.312112	0.324179	-8.48676	3.45019e-13	2.36335e-10	19.6496
-0.263699	0.219008	-8.47646	3.62605e-13	2.47299e-10	19.601
-0.337748	0.400903	-8.46988	3.74294e-13	2.54716e-10	19.57
-0.416324	0.433168	-8.469	3.75891e-13	2.55248e-10	19.5659
-0.406377	0.355358	-8.46647	3.805e-13	2.57818e-10	19.554
-0.432818	0.341101	-8.46517	3.8289e-13	2.58877e-10	19.5478
-0.322388	0.187235	-8.45907	3.94334e-13	2.65468e-10	19.5191
-0.337977	0.214145	-8.45798	3.9641e-13	2.66164e-10	19.5139
-0.218184	0.118634	-8.45764	3.97067e-13	2.66164e-10	19.5123
-0.372694	0.364043	-8.44978	4.1241e-13	2.75576e-10	19.4753
-0.267377	0.157636	-8.44954	4.1287e-13	2.75576e-10	19.4742
-0.20238	0.114058	-8.44378	4.24499e-13	2.82735e-10	19.4471
-0.307418	0.211923	-8.44303	4.26053e-13	2.83168e-10	19.4435
-0.410977	0.460571	-8.42548	4.63666e-13	3.06216e-10	19.3608
-0.4126	0.498882	-8.42093	4.73956e-13	3.12353e-10	19.3394
-0.353079	0.434502	-8.41741	4.82076e-13	3.16372e-10	19.3228
-0.26074	0.10085	-8.41627	4.84713e-13	3.17437e-10	19.3175
-0.221388	0.140124	-8.41529	4.87012e-13	3.18277e-10	19.3128
-0.364	0.28007	-8.40799	5.04463e-13	3.28311e-10	19.2784
-0.31038	0.217133	-8.39721	5.31364e-13	3.43675e-10	19.2277
-0.293687	0.187613	-8.38889	5.53103e-13	3.56998e-10	19.1885
-0.408045	0.411493	-8.38217	5.71319e-13	3.67375e-10	19.1569
-0.39844	0.346249	-8.38209	5.71528e-13	3.67375e-10	19.1565
-0.259051	0.264493	-8.37667	5.86644e-13	3.75549e-10	19.131
-0.492251	0.34402	-8.37544	5.90144e-13	3.76251e-10	19.1252
-0.43713	0.323687	-8.37128	6.02097e-13	3.83092e-10	19.1056
-0.473861	0.178739	-8.36993	6.06026e-13	3.83606e-10	19.0992
-0.236759	0.279168	-8.36868	6.09695e-13	3.84798e-10	19.0933
-0.255636	0.234343	-8.36714	6.14222e-13	3.86875e-10	19.0861
-0.401995	0.350887	-8.35648	6.46593e-13	4.05632e-10	19.0359
-0.274652	0.303307	-8.35113	6.63462e-13	4.15382e-10	19.0108
-0.22407	0.208093	-8.35044	6.65692e-13	4.15946e-10	19.0075
-0.217464	0.140609	-8.34979	6.67752e-13	4.16402e-10	19.0045
-0.306232	0.344528	-8.34653	6.78323e-13	4.20481e-10	18.9891
-0.260152	0.21212	-8.34018	6.99389e-13	4.32683e-10	18.9593
-0.274728	0.134439	-8.33445	7.18984e-13	4.43928e-10	18.9323
-0.417514	0.367717	-8.32936	7.36809e-13	4.52707e-10	18.9083
-0.321011	0.171926	-8.32915	7.37541e-13	4.52707e-10	18.9074
-0.350154	0.268722	-8.32751	7.43414e-13	4.55419e-10	18.8996
-0.352329	0.307318	-8.32168	7.6458e-13	4.6747e-10	18.8722
-0.398043	0.532821	-8.32017	7.70159e-13	4.69964e-10	18.8651
-0.310566	0.364004	-8.31275	7.98152e-13	4.86098e-10	18.8302
-0.517168	0.34702	-8.3095	8.10742e-13	4.92807e-10	18.8149
-0.373506	0.305059	-8.30784	8.17239e-13	4.95793e-10	18.8071
-0.245736	0.204863	-8.30514	8.27951e-13	4.99597e-10	18.7944
-0.246225	0.173765	-8.30505	8.28296e-13	4.99597e-10	18.794
-0.300946	0.199974	-8.29671	8.6225e-13	5.19076e-10	18.7548
-0.232496	0.144708	-8.29476	8.70347e-13	5.21722e-10	18.7456
-0.373284	0.532965	-8.29082	8.87034e-13	5.2992e-10	18.7271
-0.211962	0.0983785	-8.28471	9.13505e-13	5.44694e-10	18.6984
-0.227563	0.154944	-8.28341	9.19215e-13	5.47057e-10	18.6923
-0.201677	0.129657	-8.28268	9.22464e-13	5.47949e-10	18.6888
-0.230029	0.164899	-8.28014	9.33796e-13	5.52583e-10	18.6769
-0.378941	0.203645	-8.2784	9.41649e-13	5.56179e-10	18.6687
-0.317795	0.414704	-8.2711	9.75326e-13	5.74985e-10	18.6344
-0.241745	0.420204	-8.26893	9.85549e-13	5.79919e-10	18.6242
-0.338657	0.173148	-8.26823	9.88869e-13	5.80781e-10	18.6209
-0.376807	0.306366	-8.26325	1.01286e-12	5.92646e-10	18.5975
-0.306819	0.233857	-8.26007	1.02846e-12	6.00655e-10	18.5826
-0.488488	0.247093	-8.25438	1.05701e-12	6.12754e-10	18.5558
-0.378543	0.389081	-8.25204	1.06896e-12	6.18537e-10	18.5448
-0.325782	0.314437	-8.24182	1.12285e-12	6.46138e-10	18.4968
-0.244768	0.15534	-8.24098	1.12741e-12	6.47568e-10	18.4928
-0.200941	0.186081	-8.23586	1.15549e-12	6.62482e-10	18.4688
-0.434485	0.305116	-8.22843	1.19753e-12	6.85333e-10	18.4339
-0.336512	0.370586	-8.22295	1.22949e-12	7.02335e-10	18.4082
-0.377245	0.342667	-8.21912	1.25233e-12	7.11491e-10	18.3902
-0.240018	0.126019	-8.21498	1.27754e-12	7.24499e-10	18.3707
-0.351937	0.215495	-8.21124	1.3007e-12	7.36299e-10	18.3532
-0.3544	0.129604	-8.20674	1.32913e-12	7.51034e-10	18.3321
-0.220039	0.169902	-8.20432	1.34467e-12	7.58444e-10	18.3207
-0.315656	0.202211	-8.20057	1.36918e-12	7.70878e-10	18.3031
-0.359827	0.177949	-8.19582	1.40077e-12	7.87253e-10	18.2808
-0.467077	0.424863	-8.19209	1.42607e-12	7.98603e-10	18.2633
-0.233143	0.0654098	-8.18277	1.49145e-12	8.29281e-10	18.2195
-0.369521	0.356943	-8.17877	1.52033e-12	8.40859e-10	18.2008
-0.283387	0.382599	-8.17355	1.55899e-12	8.60721e-10	18.1763
-0.392879	0.318549	-8.17207	1.57013e-12	8.65341e-10	18.1693
-0.29503	0.21823	-8.17077	1.57991e-12	8.69201e-10	18.1632
-0.350493	0.401052	-8.16473	1.62642e-12	8.91658e-10	18.1349
-0.231689	0.185352	-8.16343	1.63663e-12	8.94881e-10	18.1288
-0.280762	0.149022	-8.16302	1.63988e-12	8.94881e-10	18.1268
-0.365052	0.166196	-8.16289	1.64088e-12	8.94881e-10	18.1263
-0.500668	0.31718	-8.15862	1.67491e-12	9.10269e-10	18.1062
-0.355818	0.199246	-8.15615	1.69486e-12	9.19515e-10	18.0946
-0.255687	0.118768	-8.1556	1.69933e-12	9.20345e-10	18.0921
-0.250282	0.27865	-8.14946	1.75024e-12	9.44651e-10	18.0632
-0.282315	0.124879	-8.1444	1.79324e-12	9.66193e-10	18.0395
-0.310306	0.442664	-8.14273	1.80767e-12	9.72293e-10	18.0317
-0.314549	0.155714	-8.14129	1.82029e-12	9.77402e-10	18.0249
-0.274655	0.248498	-8.14083	1.82427e-12	9.7786e-10	18.0228
-0.367549	0.236904	-8.13205	1.90281e-12	1.01822e-09	17.9816
-0.342408	0.29311	-8.13098	1.91259e-12	1.0217e-09	17.9766
-0.438075	0.264681	-8.13031	1.91883e-12	1.02328e-09	17.9734
-0.401646	0.246929	-8.1296	1.92535e-12	1.02328e-09	17.9701
-0.234883	0.175694	-8.1282	1.93836e-12	1.02845e-09	17.9635
-0.251082	0.179796	-8.12666	1.95274e-12	1.03433e-09	17.9563
-0.29651	0.275105	-8.12552	1.96343e-12	1.03766e-09	17.951
-0.295689	0.344302	-8.12528	1.96567e-12	1.03766e-09	17.9499
-0.322552	0.208906	-8.12102	2.00626e-12	1.05553e-09	17.9299
-0.39827	0.1563	-8.11864	2.02932e-12	1.06587e-09	17.9187
-0.358604	0.358353	-8.1157	2.05823e-12	1.07925e-09	17.9049
-0.240016	0.251359	-8.11303	2.08474e-12	1.0895e-09	17.8924
-0.48748	0.322511	-8.1087	2.12856e-12	1.11054e-09	17.8721
-0.331108	0.234009	-8.10587	2.15765e-12	1.12373e-09	17.8589
-0.388515	0.360203	-8.1052	2.16461e-12	1.12373e-09	17.8557
-0.331343	0.245492	-8.10418	2.17521e-12	1.12737e-09	17.8509
-0.266088	0.125986	-8.10337	2.1837e-12	1.1299e-09	17.8471
-0.338601	0.137006	-8.09838	2.23657e-12	1.15535e-09	17.8238
-0.34739	0.305738	-8.0924	2.30164e-12	1.187e-09	17.7958
-0.240019	0.148239	-8.09109	2.31614e-12	1.19251e-09	17.7896
-0.368367	0.368171	-8.0891	2.33841e-12	1.20003e-09	17.7803
-0.300402	0.309618	-8.08214	2.41776e-12	1.23872e-09	17.7477
-0.398739	0.158522	-8.08115	2.42931e-12	1.24261e-09	17.743
-0.235335	0.278001	-8.06517	2.62279e-12	1.33503e-09	17.6682
-0.236669	0.24637	-8.0578	2.71718e-12	1.37859e-09	17.6337
-0.374774	0.231974	-8.05469	2.75801e-12	1.39704e-09	17.6191
-0.370157	0.281512	-8.04823	2.84474e-12	1.43632e-09	17.5889
-0.322296	0.189717	-8.04599	2.87552e-12	1.44952e-09	17.5784
-0.363554	0.249416	-8.0449	2.89051e-12	1.45474e-09	17.5733
-0.315422	0.210398	-8.03101	3.08954e-12	1.54992e-09	17.5083
-0.273349	0.311356	-8.02828	3.13012e-12	1.56777e-09	17.4955
-0.313292	0.163332	-8.02734	3.14429e-12	1.57235e-09	17.4911
-0.4917	0.261472	-8.02536	3.1743e-12	1.58483e-09	17.4818
-0.428891	0.312841	-8.02272	3.21478e-12	1.60248e-09	17.4695
-0.395003	0.176213	-8.01997	3.2573e-12	1.61852e-09	17.4566
-0.257182	0.148315	-8.01796	3.2889e-12	1.63163e-09	17.4472
-0.350899	0.424313	-8.01655	3.31114e-12	1.64007e-09	17.4406
-0.444049	0.335445	-8.01136	3.39461e-12	1.67611e-09	17.4163
-0.428781	0.367081	-8.00782	3.45252e-12	1.69837e-09	17.3998
-0.243352	0.218272	-8.00761	3.45598e-12	1.69837e-09	17.3988
-0.280739	0.270713	-8.00479	3.50314e-12	1.717e-09	17.3856
-0.342276	0.169764	-8.00174	3.55456e-12	1.73592e-09	17.3713
-0.283012	0.196726	-7.996	3.65368e-12	1.78154e-09	17.3445
-0.210572	0.0867145	-7.99389	3.69081e-12	1.79685e-09	17.3346
-0.546185	0.410324	-7.98969	3.76579e-12	1.83051e-09	17.315
-0.288325	0.0913797	-7.9855	3.84211e-12	1.86471e-09	17.2954
-0.270875	0.152205	-7.97867	3.96994e-12	1.91487e-09	17.2634
-0.348723	0.230197	-7.97396	4.06029e-12	1.95544e-09	17.2415
-0.294991	0.333385	-7.97208	4.09705e-12	1.97012e-09	17.2327
-0.506378	0.371858	-7.96942	4.14969e-12	1.99029e-09	17.2202
-0.225574	0.132397	-7.96931	4.15173e-12	1.99029e-09	17.2197
-0.304838	0.241083	-7.96849	4.16815e-12	1.99479e-09	17.2159
-0.379133	0.33004	-7.96066	4.3273e-12	2.06183e-09	17.1793
-0.362591	0.27945	-7.95858	4.37061e-12	2.0793e-09	17.1695
-0.365093	0.273991	-7.95401	4.46714e-12	2.122e-09	17.1482
-0.337786	0.299397	-7.94992	4.55543e-12	2.16066e-09	17.1291
-0.243726	0.190937	-7.94273	4.71501e-12	2.23297e-09	17.0955
-0.354723	0.340524	-7.93618	4.86515e-12	2.29366e-09	17.0649
-0.24522	0.110994	-7.9354	4.88322e-12	2.29872e-09	17.0613
-0.304874	0.222685	-7.93142	4.97717e-12	2.33592e-09	17.0427
-0.36865	0.493724	-7.92843	5.0489e-12	2.3625e-09	17.0287
-0.462566	0.292674	-7.92789	5.06183e-12	2.36502e-09	17.0262
-0.339369	0.326806	-7.9261	5.10536e-12	2.3818e-09	17.0178
-0.376992	0.415861	-7.9252	5.1273e-12	2.38847e-09	17.0136
-0.250704	0.22866	-7.923	5.18165e-12	2.41021e-09	17.0033
-0.348681	0.488789	-7.92081	5.23609e-12	2.43191e-09	16.9931
-0.296583	0.342345	-7.917	5.33243e-12	2.47299e-09	16.9753
-0.420015	0.41457	-7.91521	5.37817e-12	2.49051e-09	16.967
-0.388147	0.48786	-7.91317	5.43091e-12	2.51122e-09	16.9575
-0.282238	0.324501	-7.91168	5.46975e-12	2.52545e-09	16.9505
-0.235085	0.170337	-7.90204	5.72789e-12	2.63222e-09	16.9055
-0.289327	0.324312	-7.90187	5.73251e-12	2.63222e-09	16.9047
-0.400951	0.419263	-7.89593	5.8975e-12	2.69512e-09	16.877
-0.280426	0.225089	-7.89252	5.99437e-12	2.73142e-09	16.8611
-0.242411	0.200057	-7.88832	6.1162e-12	2.78288e-09	16.8415
-0.224348	0.29485	-7.88359	6.25586e-12	2.84229e-09	16.8194
-0.350539	0.245595	-7.87427	6.54073e-12	2.96741e-09	16.7759
-0.347535	0.34669	-7.87233	6.60171e-12	2.99075e-09	16.7669
-0.362315	0.433716	-7.87072	6.65278e-12	3.00953e-09	16.7594
-0.418016	0.228455	-7.86935	6.69622e-12	3.02481e-09	16.753
-0.460146	0.486599	-7.86671	6.78139e-12	3.05446e-09	16.7407
-0.313562	0.169585	-7.86152	6.95139e-12	3.12205e-09	16.7165
-0.440889	0.439325	-7.85653	7.11917e-12	3.18826e-09	16.6932
-0.401813	0.513099	-7.85617	7.13158e-12	3.18925e-09	16.6915
-0.386874	0.318603	-7.85146	7.2938e-12	3.25251e-09	16.6695
-0.258715	0.172476	-7.84706	7.44849e-12	3.31676e-09	16.6491
-0.354412	0.406566	-7.84167	7.64271e-12	3.39841e-09	16.6239
-0.37263	0.317999	-7.83965	7.71686e-12	3.42652e-09	16.6145
-0.316647	0.217298	-7.83539	7.87525e-12	3.48641e-09	16.5947
-0.201951	0.174745	-7.83498	7.89066e-12	3.48641e-09	16.5928
-0.36306	0.308584	-7.83483	7.89629e-12	3.48641e-09	16.5921
-0.210073	0.176839	-7.83265	7.97882e-12	3.51789e-09	16.5819
-0.361078	0.197999	-7.82697	8.19842e-12	3.60962e-09	16.5554
-0.238386	0.300186	-7.81754	8.57569e-12	3.77042e-09	16.5115
-0.262089	0.416854	-7.8166	8.61419e-12	3.78204e-09	16.5071
-0.251217	0.278486	-7.8144	8.70521e-12	3.81665e-09	16.4969
-0.451511	0.276144	-7.81384	8.72829e-12	3.82142e-09	16.4943
-0.426194	0.387579	-7.81136	8.83239e-12	3.86159e-09	16.4827
-0.369758	0.455881	-7.80435	9.13261e-12	3.98173e-09	16.4501
-0.304155	0.132479	-7.80311	9.18709e-12	3.99991e-09	16.4443
-0.369106	0.455814	-7.80221	9.22662e-12	4.01154e-09	16.4401
-0.357564	0.43652	-7.79493	9.55233e-12	4.13592e-09	16.4062
-0.334642	0.447139	-7.79288	9.64617e-12	4.16503e-09	16.3967
-0.386649	0.38256	-7.78996	9.78169e-12	4.21773e-09	16.3831
-0.303301	0.396645	-7.78439	1.00446e-11	4.32513e-09	16.3572
-0.277948	0.244668	-7.78375	1.00756e-11	4.33252e-09	16.3542
-0.341422	0.304301	-7.78328	1.00982e-11	4.33629e-09	16.352
-0.340232	0.251521	-7.77939	1.02871e-11	4.41136e-09	16.3339
-0.331049	0.277177	-7.7763	1.04397e-11	4.47068e-09	16.3195
-0.396518	0.232094	-7.775	1.05048e-11	4.49239e-09	16.3134
-0.485541	0.368387	-7.7728	1.06157e-11	4.53361e-09	16.3032
-0.362649	0.270467	-7.77125	1.0694e-11	4.56086e-09	16.296
-0.362831	0.460695	-7.76887	1.08164e-11	4.60053e-09	16.2849
-0.438676	0.352799	-7.76332	1.11061e-11	4.71733e-09	16.2591
-0.313189	0.182885	-7.76078	1.12415e-11	4.76837e-09	16.2473
-0.352758	0.175481	-7.76009	1.12782e-11	4.77747e-09	16.2441
-0.418904	0.498271	-7.75895	1.13398e-11	4.79705e-09	16.2388
-0.248158	0.101588	-7.75814	1.13839e-11	4.80922e-09	16.235
-0.40613	0.211112	-7.75202	1.17207e-11	4.94481e-09	16.2065
-0.32042	0.358618	-7.74953	1.18605e-11	4.99037e-09	16.195
-0.288637	0.408934	-7.74372	1.21935e-11	5.11672e-09	16.1679
-0.291201	0.282651	-7.74137	1.23308e-11	5.16049e-09	16.157
-0.305302	0.24874	-7.7407	1.237e-11	5.16998e-09	16.1539
-0.242534	0.269617	-7.74021	1.23991e-11	5.17523e-09	16.1516
-0.392716	0.289786	-7.73604	1.26477e-11	5.27196e-09	16.1322
-0.403394	0.541196	-7.73511	1.27041e-11	5.28842e-09	16.1279
-0.334425	0.416331	-7.73195	1.28966e-11	5.36145e-09	16.1132
-0.302101	0.160753	-7.72791	1.31473e-11	5.45117e-09	16.0944
-0.37635	0.274727	-7.72301	1.34573e-11	5.57232e-09	16.0717
-0.24592	0.215438	-7.72137	1.35629e-11	5.60172e-09	16.0641
-0.415015	0.524046	-7.72135	1.35641e-11	5.60172e-09	16.064
-0.324996	0.195068	-7.71248	1.41491e-11	5.82796e-09	16.0228
-0.314853	0.409317	-7.71214	1.41725e-11	5.82994e-09	16.0211
-0.387291	0.354558	-7.70691	1.45297e-11	5.96904e-09	15.9968
-0.379304	0.456612	-7.70591	1.4599e-11	5.98963e-09	15.9922
-0.361726	0.420291	-7.70407	1.47274e-11	6.0344e-09	15.9837
-0.352475	0.481207	-7.70259	1.48315e-11	6.06251e-09	15.9768
-0.421426	0.566804	-7.70254	1.48348e-11	6.06251e-09	15.9766
-0.351544	0.271197	-7.69931	1.50649e-11	6.14053e-09	15.9615
-0.404996	0.428589	-7.69581	1.53174e-11	6.22723e-09	15.9453
-0.27759	0.357077	-7.69328	1.55031e-11	6.29455e-09	15.9336
-0.230334	0.268087	-7.68523	1.61088e-11	6.51513e-09	15.8962
-0.502752	0.294134	-7.684	1.62031e-11	6.54427e-09	15.8905
-0.222959	0.242309	-7.68375	1.62226e-11	6.54427e-09	15.8893
-0.33302	0.31586	-7.67928	1.65711e-11	6.67622e-09	15.8686
-0.23297	0.235023	-7.67591	1.68385e-11	6.77524e-09	15.8529
-0.285408	0.271098	-7.66526	1.77135e-11	7.11192e-09	15.8035
-0.3204	0.395747	-7.66517	1.77207e-11	7.11192e-09	15.8031
-0.356229	0.340128	-7.65731	1.83961e-11	7.36411e-09	15.7666
-0.356165	0.472967	-7.65598	1.85125e-11	7.40123e-09	15.7604
-0.279184	0.253187	-7.65551	1.85536e-11	7.40513e-09	15.7583
-0.289778	0.346356	-7.65533	1.85695e-11	7.40513e-09	15.7574
-0.294708	0.143475	-7.64707	1.93138e-11	7.68233e-09	15.7191
-0.304681	0.2432	-7.64578	1.94325e-11	7.70996e-09	15.7131
-0.396939	0.321664	-7.64494	1.95096e-11	7.73075e-09	15.7092
-0.204909	0.168096	-7.63857	2.01094e-11	7.95838e-09	15.6797
-0.299618	0.328997	-7.637	2.02602e-11	8.00791e-09	15.6724
-0.289263	0.272043	-7.63427	2.05243e-11	8.10208e-09	15.6598
-0.476065	0.350355	-7.63307	2.06416e-11	8.13813e-09	15.6542
-0.350825	0.502564	-7.62743	2.12025e-11	8.33825e-09	15.628
-0.289277	0.606738	-7.62679	2.12671e-11	8.35318e-09	15.6251
-0.225162	0.161708	-7.62532	2.14156e-11	8.40095e-09	15.6183
-0.372616	0.262791	-7.62463	2.14863e-11	8.41812e-09	15.6151
-0.384228	0.431186	-7.62201	2.17551e-11	8.51278e-09	15.6029
-0.401912	0.322823	-7.61825	2.21469e-11	8.64451e-09	15.5855
-0.226933	0.189296	-7.61702	2.22774e-11	8.6846e-09	15.5798
-0.333475	0.368107	-7.61594	2.23913e-11	8.71815e-09	15.5748
-0.277585	0.285106	-7.61251	2.27596e-11	8.85056e-09	15.5589
-0.340713	0.288059	-7.60825	2.32247e-11	9.02022e-09	15.5391
-0.232334	0.218799	-7.60452	2.36399e-11	9.15785e-09	15.5219
-0.362332	0.299721	-7.60428	2.36669e-11	9.15785e-09	15.5207
-0.274254	0.389806	-7.60394	2.3705e-11	9.16127e-09	15.5192
-0.293273	0.116293	-7.60326	2.37808e-11	9.17497e-09	15.5161
-0.262128	0.132113	-7.60209	2.39136e-11	9.20779e-09	15.5106
-0.259569	0.173616	-7.59652	2.45548e-11	9.43519e-09	15.4848
-0.40863	0.33323	-7.59614	2.45984e-11	9.43666e-09	15.4831
-0.463357	0.328528	-7.59545	2.46798e-11	9.45629e-09	15.4799
-0.355141	0.426541	-7.593	2.49683e-11	9.55259e-09	15.4685
-0.359129	0.366559	-7.5928	2.49922e-11	9.55259e-09	15.4676
-0.337511	0.223921	-7.59142	2.51564e-11	9.60365e-09	15.4612
-0.391953	0.36483	-7.58933	2.54069e-11	9.68747e-09	15.4515
-0.231204	0.538383	-7.58361	2.61059e-11	9.90571e-09	15.425
-0.253701	0.312693	-7.57788	2.68255e-11	1.01665e-08	15.3985
-0.256567	0.374321	-7.57661	2.69874e-11	1.02102e-08	15.3926
-0.335087	0.257816	-7.57646	2.70063e-11	1.02102e-08	15.392
-0.27145	0.327026	-7.57592	2.70764e-11	1.02244e-08	15.3894
-0.392239	0.31582	-7.57426	2.72895e-11	1.02801e-08	15.3818
-0.251546	0.242448	-7.57369	2.73632e-11	1.02954e-08	15.3791
-0.386795	0.28555	-7.572	2.75841e-11	1.03661e-08	15.3713
-0.357937	0.41658	-7.57139	2.76637e-11	1.03711e-08	15.3685
-0.237877	0.29245	-7.57066	2.77606e-11	1.0395e-08	15.3651
-0.438707	0.195416	-7.56817	2.80903e-11	1.05059e-08	15.3536
-0.384642	0.51517	-7.56773	2.81489e-11	1.05152e-08	15.3515
-0.40978	0.38304	-7.56717	2.8223e-11	1.05303e-08	15.349
-0.350401	0.374284	-7.56538	2.84639e-11	1.06076e-08	15.3407
-0.318692	0.33897	-7.56287	2.88054e-11	1.07221e-08	15.329
-0.45486	0.412811	-7.56237	2.88736e-11	1.07347e-08	15.3267
-0.428311	0.199284	-7.55942	2.928e-11	1.086e-08	15.3131
-0.25559	0.447164	-7.55703	2.9613e-11	1.09705e-08	15.3021
-0.249627	0.254997	-7.5534	3.01285e-11	1.11483e-08	15.2852
-0.208101	0.113651	-7.55302	3.01821e-11	1.1155e-08	15.2835
-0.367164	0.344223	-7.55236	3.02771e-11	1.11769e-08	15.2804
-0.405681	0.511404	-7.5495	3.06906e-11	1.13162e-08	15.2672
-0.273529	0.133895	-7.54872	3.08032e-11	1.13443e-08	15.2636
-0.323969	0.481166	-7.54736	3.10034e-11	1.14046e-08	15.2573
-0.282459	0.250993	-7.54617	3.11784e-11	1.14412e-08	15.2518
-0.311673	0.204725	-7.54605	3.11958e-11	1.14412e-08	15.2513
-0.260848	0.16085	-7.54559	3.12644e-11	1.14412e-08	15.2491
-0.397831	0.330349	-7.54558	3.12658e-11	1.14412e-08	15.2491
-0.340512	0.307329	-7.54545	3.12855e-11	1.14412e-08	15.2485
-0.329745	0.358064	-7.5411	3.19365e-11	1.16656e-08	15.2284
-0.387651	0.322578	-7.52838	3.39213e-11	1.23187e-08	15.1695
-0.207117	0.119428	-7.52491	3.44837e-11	1.25085e-08	15.1535
-0.440968	0.397865	-7.5244	3.45666e-11	1.2524e-08	15.1512
-0.40273	0.377933	-7.51851	3.5544e-11	1.28633e-08	15.124
-0.278649	0.309997	-7.51611	3.59516e-11	1.29958e-08	15.1128
-0.24048	0.154374	-7.51575	3.60122e-11	1.30027e-08	15.1112
-0.270941	0.220278	-7.51007	3.69944e-11	1.33266e-08	15.0849
-0.213148	0.144206	-7.50973	3.70532e-11	1.33324e-08	15.0834
-0.291522	0.324928	-7.50945	3.71032e-11	1.33351e-08	15.0821
-0.448907	0.302468	-7.50848	3.72739e-11	1.33606e-08	15.0776
-0.366111	0.324611	-7.50834	3.72978e-11	1.33606e-08	15.077
-0.377308	0.435724	-7.50832	3.73022e-11	1.33606e-08	15.0768
-0.507737	0.277961	-7.50067	3.8678e-11	1.38375e-08	15.0415
-0.234112	0.278819	-7.49733	3.92943e-11	1.40259e-08	15.0261
-0.380004	0.446092	-7.49488	3.97524e-11	1.41733e-08	15.0148
-0.371859	0.424577	-7.49352	4.00101e-11	1.42489e-08	15.0085
-0.29053	0.223411	-7.48937	4.08039e-11	1.45151e-08	14.9893
-0.261565	0.35297	-7.48879	4.09149e-11	1.45381e-08	14.9867
-0.275188	0.321888	-7.48808	4.10537e-11	1.45709e-08	14.9834
-0.286574	0.296034	-7.48775	4.11164e-11	1.45766e-08	14.9819
-0.274853	0.127296	-7.48565	4.15276e-11	1.47057e-08	14.9722
-0.310363	0.398597	-7.48351	4.19513e-11	1.4839e-08	14.9623
-0.207291	0.395038	-7.48146	4.23592e-11	1.49663e-08	14.9528
-0.286306	0.42292	-7.48121	4.24095e-11	1.49672e-08	14.9517
-0.307599	0.328087	-7.47946	4.27616e-11	1.50624e-08	14.9436
-0.26467	0.310699	-7.47939	4.27755e-11	1.50624e-08	14.9433
-0.450011	0.367879	-7.47645	4.33763e-11	1.52397e-08	14.9297
-0.24381	0.332913	-7.47294	4.41023e-11	1.54774e-08	14.9135
-0.296504	0.276252	-7.46876	4.49831e-11	1.57688e-08	14.8942
-0.32766	0.305758	-7.46649	4.54692e-11	1.59214e-08	14.8837
-0.233523	0.308556	-7.46344	4.61285e-11	1.61022e-08	14.8697
-0.230482	0.0969243	-7.46176	4.64973e-11	1.62089e-08	14.8619
-0.240507	0.246273	-7.45903	4.71008e-11	1.63828e-08	14.8493
-0.369225	0.50703	-7.45703	4.75483e-11	1.65132e-08	14.8401
-0.216504	0.22954	-7.45688	4.75815e-11	1.65132e-08	14.8394
-0.34405	0.268733	-7.45493	4.80238e-11	1.66483e-08	14.8304
-0.209442	0.154321	-7.45327	4.84022e-11	1.67609e-08	14.8227
-0.237279	0.112476	-7.45294	4.8477e-11	1.67683e-08	14.8212
-0.343517	0.321265	-7.45105	4.89118e-11	1.68814e-08	14.8125
-0.276654	0.184539	-7.4486	4.94827e-11	1.70596e-08	14.8012
-0.461944	0.436691	-7.44641	4.99977e-11	1.72182e-08	14.7911
-0.244244	0.48225	-7.44537	5.02443e-11	1.72841e-08	14.7863
-0.31324	0.464571	-7.4449	5.03551e-11	1.72853e-08	14.7842
-0.294956	0.322921	-7.44489	5.03582e-11	1.72853e-08	14.7841
-0.219205	0.148048	-7.4438	5.06174e-11	1.73552e-08	14.7791
-0.378196	0.283113	-7.43875	5.1839e-11	1.77352e-08	14.7558
-0.407017	0.416793	-7.43824	5.19641e-11	1.77586e-08	14.7535
-0.414404	0.295731	-7.43735	5.21847e-11	1.78146e-08	14.7494
-0.283595	0.185005	-7.4369	5.22965e-11	1.78333e-08	14.7473
-0.316153	0.483638	-7.43512	5.2737e-11	1.79639e-08	14.7391
-0.416588	0.450931	-7.432	5.35198e-11	1.82107e-08	14.7247
-0.423037	0.33524	-7.43158	5.36258e-11	1.8227e-08	14.7228
-0.353927	0.371341	-7.42967	5.41119e-11	1.83584e-08	14.714
-0.377669	0.539193	-7.4296	5.41297e-11	1.83584e-08	14.7137
-0.38017	0.389907	-7.42684	5.48414e-11	1.85796e-08	14.7009
-0.255687	0.403432	-7.42142	5.62633e-11	1.90408e-08	14.676
-0.255789	0.320836	-7.42085	5.64153e-11	1.90716e-08	14.6733
-0.208178	0.319781	-7.42022	5.65844e-11	1.91081e-08	14.6704
-0.306163	0.377491	-7.41799	5.71811e-11	1.92681e-08	14.6602
-0.208704	0.22303	-7.41639	5.76156e-11	1.93936e-08	14.6528
-0.268342	0.306219	-7.41541	5.78845e-11	1.94632e-08	14.6483
-0.389074	0.529765	-7.41415	5.82286e-11	1.95579e-08	14.6425
-0.324759	0.401464	-7.41029	5.92992e-11	1.98917e-08	14.6247
-0.319479	0.559839	-7.41011	5.93495e-11	1.98917e-08	14.6239
-0.498957	0.420741	-7.40933	5.95685e-11	1.99437e-08	14.6203
-0.249962	0.152087	-7.40722	6.01669e-11	2.01011e-08	14.6105
-0.393131	0.42398	-7.40107	6.19379e-11	2.06487e-08	14.5822
-0.354495	0.406088	-7.40071	6.20448e-11	2.06623e-08	14.5806
-0.257987	0.38523	-7.40033	6.21544e-11	2.06768e-08	14.5788
-0.461331	0.442309	-7.39925	6.24741e-11	2.07611e-08	14.5738
-0.291267	0.203757	-7.3944	6.39184e-11	2.1196e-08	14.5515
-0.319319	0.538419	-7.39331	6.4249e-11	2.12607e-08	14.5465
-0.245334	0.263975	-7.39265	6.44497e-11	2.13045e-08	14.5435
-0.280694	0.572742	-7.39129	6.48659e-11	2.14195e-08	14.5372
-0.340929	0.172163	-7.38402	6.71279e-11	2.21198e-08	14.5038
-0.447213	0.511479	-7.38316	6.74027e-11	2.2187e-08	14.4998
-0.492107	0.397143	-7.37884	6.87895e-11	2.26197e-08	14.4799
-0.465475	0.438618	-7.37828	6.89706e-11	2.26317e-08	14.4774
-0.336056	0.277554	-7.3763	6.962e-11	2.27879e-08	14.4682
-0.242424	0.179026	-7.37616	6.96651e-11	2.27879e-08	14.4676
-0.280634	0.276924	-7.37258	7.08499e-11	2.31513e-08	14.4511
-0.257539	0.232655	-7.37123	7.13044e-11	2.32755e-08	14.4449
-0.292045	0.284408	-7.3694	7.19199e-11	2.3452e-08	14.4365
-0.346124	0.264251	-7.36613	7.30388e-11	2.3792e-08	14.4215
-0.269464	0.168617	-7.36522	7.33523e-11	2.38693e-08	14.4173
-0.209609	0.266558	-7.36237	7.43464e-11	2.41381e-08	14.4042
-0.389427	0.336241	-7.36219	7.44095e-11	2.41381e-08	14.4033
-0.237426	0.115903	-7.35895	7.55544e-11	2.44841e-08	14.3884
-0.469577	0.401193	-7.35444	7.71794e-11	2.49848e-08	14.3677
-0.35502	0.410539	-7.35056	7.86037e-11	2.53934e-08	14.3499
-0.235946	0.206824	-7.34985	7.88644e-11	2.54513e-08	14.3466
-0.395081	0.265017	-7.34871	7.92911e-11	2.55627e-08	14.3414
-0.416072	0.176273	-7.34289	8.14969e-11	2.61929e-08	14.3146
-0.223149	0.218771	-7.34191	8.18715e-11	2.62792e-08	14.3101
-0.222865	0.282576	-7.34175	8.19332e-11	2.62792e-08	14.3094
-0.368067	0.418801	-7.33821	8.33116e-11	2.66666e-08	14.2931
-0.369401	0.330859	-7.33326	8.52802e-11	2.72379e-08	14.2704
-0.319327	0.306434	-7.33164	8.59338e-11	2.73939e-08	14.2629
-0.245195	0.231951	-7.33132	8.60635e-11	2.74073e-08	14.2614
-0.327485	0.527453	-7.33026	8.6491e-11	2.75155e-08	14.2566
-0.370424	0.297032	-7.32998	8.66079e-11	2.75247e-08	14.2553
-0.319255	0.151328	-7.32786	8.74744e-11	2.77437e-08	14.2456
-0.296035	0.17651	-7.32474	8.87702e-11	2.80978e-08	14.2313
-0.265902	0.170403	-7.3231	8.9457e-11	2.82866e-08	14.2237
-0.367044	0.531539	-7.32167	9.00639e-11	2.84497e-08	14.2171
-0.322491	0.317423	-7.32087	9.04024e-11	2.85279e-08	14.2135
-0.241534	0.222743	-7.31895	9.12238e-11	2.87581e-08	14.2047
-0.231293	0.235487	-7.31576	9.26066e-11	2.91646e-08	14.19
-0.336618	0.264687	-7.31402	9.33652e-11	2.9374e-08	14.182
-0.304596	0.223264	-7.31321	9.37234e-11	2.94571e-08	14.1783
-0.238326	0.293452	-7.31051	9.49245e-11	2.98047e-08	14.1659
-0.279219	0.273073	-7.30644	9.67598e-11	3.03201e-08	14.1472
-0.246369	0.243554	-7.3055	9.71869e-11	3.04235e-08	14.1429
-0.275725	0.283374	-7.30321	9.82386e-11	3.06994e-08	14.1324
-0.314099	0.170088	-7.30143	9.90695e-11	3.092e-08	14.1242
-0.32872	0.271155	-7.30086	9.9332e-11	3.09711e-08	14.1216
-0.286081	0.214807	-7.30023	9.96302e-11	3.10332e-08	14.1187
-0.348521	0.464864	-7.29952	9.99595e-11	3.11048e-08	14.1155
-0.272049	0.406928	-7.29848	1.00453e-10	3.12272e-08	14.1107
-0.360289	0.295274	-7.29682	1.0124e-10	3.14409e-08	14.1031
-0.271934	0.290786	-7.29557	1.01839e-10	3.15641e-08	14.0973
-0.311219	0.1294	-7.29534	1.01948e-10	3.15666e-08	14.0963
-0.285277	0.266706	-7.29273	1.03206e-10	3.19247e-08	14.0843
-0.302788	0.24565	-7.29213	1.03497e-10	3.1983e-08	14.0816
-0.29741	0.363635	-7.29132	1.03892e-10	3.20735e-08	14.0779
-0.361216	0.308815	-7.28911	1.04981e-10	3.23776e-08	14.0677
-0.392068	0.50254	-7.28472	1.0717e-10	3.29879e-08	14.0476
-0.265919	0.21512	-7.28353	1.07771e-10	3.31401e-08	14.0421
-0.288561	0.472797	-7.27762	1.10808e-10	3.40074e-08	14.015
-0.308613	0.296171	-7.27319	1.13141e-10	3.46894e-08	13.9947
-0.369426	0.368193	-7.27266	1.13423e-10	3.47418e-08	13.9923
-0.306362	0.360756	-7.25885	1.21034e-10	3.68924e-08	13.929
-0.219237	0.193724	-7.25496	1.23262e-10	3.75351e-08	13.9112
-0.394631	0.461976	-7.25425	1.23677e-10	3.76249e-08	13.9079
-0.400907	0.507901	-7.25331	1.24223e-10	3.77542e-08	13.9036
-0.377732	0.475932	-7.25	1.26174e-10	3.83101e-08	13.8884
-0.212854	0.15129	-7.24695	1.27993e-10	3.8787e-08	13.8745
-0.335965	0.36361	-7.24605	1.28534e-10	3.89133e-08	13.8704
-0.45445	0.394009	-7.24479	1.293e-10	3.91076e-08	13.8646
-0.25939	0.3077	-7.24114	1.31534e-10	3.97446e-08	13.8479
-0.460657	0.509832	-7.23761	1.33733e-10	4.03493e-08	13.8317
-0.224535	0.300314	-7.23751	1.33793e-10	4.03493e-08	13.8313
-0.376108	0.46096	-7.2359	1.34811e-10	4.06172e-08	13.8239
-0.359929	0.466027	-7.23363	1.36254e-10	4.10127e-08	13.8135
-0.317817	0.256363	-7.23309	1.36602e-10	4.10779e-08	13.811
-0.333255	0.33247	-7.23231	1.371e-10	4.11882e-08	13.8075
-0.414014	0.364408	-7.23206	1.37266e-10	4.11983e-08	13.8063
-0.216512	0.182336	-7.23072	1.38132e-10	4.13393e-08	13.8002
-0.244374	0.196619	-7.22979	1.38736e-10	4.14408e-08	13.7959
-0.44672	0.471251	-7.22934	1.39031e-10	4.14895e-08	13.7938
-0.342824	0.176313	-7.22902	1.39234e-10	4.15105e-08	13.7924
-0.423711	0.461393	-7.22866	1.39476e-10	4.1515e-08	13.7907
-0.215376	0.0731562	-7.2286	1.39515e-10	4.1515e-08	13.7905
-0.393757	0.335779	-7.2233	1.43026e-10	4.25193e-08	13.7662
-0.358626	0.500318	-7.22298	1.43242e-10	4.25434e-08	13.7648
-0.265876	0.294184	-7.2219	1.4397e-10	4.26442e-08	13.7598
-0.299781	0.635	-7.22171	1.44097e-10	4.26442e-08	13.759
-0.213464	0.273724	-7.22167	1.44127e-10	4.26442e-08	13.7588
-0.303641	0.259601	-7.22089	1.44655e-10	4.27601e-08	13.7552
-0.245102	0.249075	-7.21901	1.45935e-10	4.30572e-08	13.7466
-0.374125	0.487706	-7.21829	1.46431e-10	4.31629e-08	13.7433
-0.353476	0.437647	-7.2148	1.48848e-10	4.38339e-08	13.7273
-0.203008	0.287259	-7.21281	1.50247e-10	4.42042e-08	13.7182
-0.284231	0.372887	-7.2126	1.5039e-10	4.42049e-08	13.7173
-0.314871	0.416813	-7.21231	1.50599e-10	4.42248e-08	13.7159
-0.290699	0.238848	-7.20854	1.53285e-10	4.48872e-08	13.6987
-0.244183	0.312445	-7.20775	1.53855e-10	4.50122e-08	13.6951
-0.281178	0.19569	-7.20362	1.56865e-10	4.5807e-08	13.6762
-0.376497	0.41323	-7.20341	1.57018e-10	4.58091e-08	13.6752
-0.331653	0.401284	-7.19991	1.59615e-10	4.65235e-08	13.6593
-0.409152	0.394719	-7.19963	1.59826e-10	4.65414e-08	13.658
-0.309779	0.349817	-7.19903	1.60281e-10	4.66113e-08	13.6552
-0.308255	0.225133	-7.19892	1.60364e-10	4.66113e-08	13.6547
-0.264851	0.463849	-7.197	1.61815e-10	4.69894e-08	13.6459
-0.274508	0.473267	-7.19431	1.63864e-10	4.74963e-08	13.6337
-0.379424	0.445605	-7.19306	1.64828e-10	4.77315e-08	13.6279
-0.410887	0.425027	-7.19021	1.67046e-10	4.83292e-08	13.6149
-0.401154	0.477009	-7.18985	1.67334e-10	4.83677e-08	13.6132
-0.375125	0.407925	-7.18847	1.68418e-10	4.86363e-08	13.6069
-0.267445	0.515501	-7.18635	1.70098e-10	4.9031e-08	13.5973
-0.362008	0.298312	-7.17828	1.76657e-10	5.08749e-08	13.5604
-0.221587	0.169312	-7.17795	1.76928e-10	5.09059e-08	13.5589
-0.408833	0.242458	-7.1746	1.7973e-10	5.157e-08	13.5436
-0.338231	0.243569	-7.17135	1.82487e-10	5.22652e-08	13.5287
-0.350005	0.450459	-7.17003	1.8362e-10	5.25418e-08	13.5227
-0.229544	0.252014	-7.168	1.85376e-10	5.29957e-08	13.5134
-0.40637	0.277071	-7.167	1.86248e-10	5.31478e-08	13.5089
-0.268725	0.646133	-7.16391	1.88957e-10	5.38229e-08	13.4948
-0.33025	0.177972	-7.16107	1.9149e-10	5.44453e-08	13.4818
-0.321438	0.357808	-7.15992	1.92524e-10	5.46399e-08	13.4766
-0.264993	0.197715	-7.15895	1.93404e-10	5.48399e-08	13.4721
-0.254213	0.30911	-7.15483	1.97169e-10	5.57561e-08	13.4533
-0.214414	0.374212	-7.15459	1.97389e-10	5.5768e-08	13.4522
-0.427454	0.385164	-7.15201	1.99788e-10	5.63949e-08	13.4405
-0.253597	0.51625	-7.15099	2.00749e-10	5.66151e-08	13.4358
-0.35608	0.497795	-7.1491	2.02535e-10	5.70674e-08	13.4271
-0.356473	0.303546	-7.14716	2.04377e-10	5.75346e-08	13.4183
-0.301494	0.476331	-7.14687	2.0466e-10	5.75625e-08	13.417
-0.3051	0.36988	-7.14501	2.06451e-10	5.8014e-08	13.4085
-0.362755	0.490022	-7.14272	2.0867e-10	5.85325e-08	13.3981
-0.201102	0.305416	-7.14204	2.09341e-10	5.86682e-08	13.3949
-0.31497	0.476476	-7.14176	2.09617e-10	5.8693e-08	13.3937
-0.337238	0.489449	-7.14028	2.11071e-10	5.89795e-08	13.3869
-0.288806	0.292644	-7.14027	2.11078e-10	5.89795e-08	13.3869
-0.213742	0.154601	-7.14014	2.11205e-10	5.89795e-08	13.3863
-0.472873	0.270426	-7.13675	2.14587e-10	5.98704e-08	13.3708
-0.270414	0.307111	-7.13629	2.15055e-10	5.99474e-08	13.3687
-0.348574	0.191813	-7.13556	2.15787e-10	6.00259e-08	13.3654
-0.329478	0.356541	-7.13042	2.21037e-10	6.13419e-08	13.342
-0.35119	0.426272	-7.12549	2.26197e-10	6.26073e-08	13.3195
-0.358835	0.511264	-7.12507	2.26647e-10	6.26764e-08	13.3175
-0.269115	0.31327	-7.12138	2.30588e-10	6.36539e-08	13.3007
-0.423064	0.369392	-7.12052	2.31515e-10	6.38533e-08	13.2968
-0.375223	0.539487	-7.12026	2.31795e-10	6.38745e-08	13.2956
-0.21008	0.298175	-7.11756	2.34748e-10	6.46312e-08	13.2833
-0.286559	0.242275	-7.11588	2.36601e-10	6.50841e-08	13.2756
-0.29278	0.161094	-7.11163	2.41348e-10	6.62735e-08	13.2563
-0.330501	0.346942	-7.1112	2.41827e-10	6.63295e-08	13.2544
-0.25385	0.195594	-7.11107	2.41976e-10	6.63295e-08	13.2538
-0.354744	0.234736	-7.10908	2.44247e-10	6.68935e-08	13.2447
-0.23731	0.15873	-7.10711	2.465e-10	6.7395e-08	13.2357
-0.292154	0.249078	-7.10699	2.46638e-10	6.7395e-08	13.2352
-0.349351	0.227771	-7.10683	2.4683e-10	6.7395e-08	13.2344
-0.353762	0.49611	-7.10673	2.46939e-10	6.7395e-08	13.234
-0.241242	0.294435	-7.10456	2.49461e-10	6.79649e-08	13.2241
-0.352167	0.323457	-7.10305	2.51219e-10	6.83843e-08	13.2172
-0.200526	0.0886724	-7.10252	2.51848e-10	6.84578e-08	13.2148
-0.364938	0.444124	-7.10237	2.52025e-10	6.84578e-08	13.2141
-0.239801	0.162779	-7.10227	2.52145e-10	6.84578e-08	13.2136
-0.310968	0.304499	-7.09929	2.55676e-10	6.93562e-08	13.2001
-0.372507	0.480402	-7.09869	2.56396e-10	6.94312e-08	13.1974
-0.414777	0.335456	-7.09626	2.59327e-10	7.01035e-08	13.1863
-0.329039	0.325854	-7.09517	2.60646e-10	7.03994e-08	13.1813
-0.336388	0.433509	-7.09409	2.61972e-10	7.06965e-08	13.1764
-0.316096	0.373958	-7.09136	2.65329e-10	7.15409e-08	13.164
-0.270264	0.283197	-7.08946	2.67699e-10	7.20556e-08	13.1553
-0.326137	0.338564	-7.08149	2.77856e-10	7.47255e-08	13.119
-0.317596	0.190623	-7.07947	2.80483e-10	7.53024e-08	13.1099
-0.238354	0.405065	-7.07862	2.81599e-10	7.54575e-08	13.106
-0.226523	0.219622	-7.07842	2.8187e-10	7.54575e-08	13.1051
-0.229389	0.116751	-7.07812	2.82266e-10	7.54575e-08	13.1037
-0.398908	0.573949	-7.07347	2.88464e-10	7.69175e-08	13.0825
-0.235133	0.172242	-7.07251	2.89755e-10	7.7196e-08	13.0782
-0.378435	0.40157	-7.07204	2.90392e-10	7.72999e-08	13.076
-0.24337	0.283249	-7.07006	2.93088e-10	7.79513e-08	13.067
-0.3296	0.441122	-7.06902	2.94516e-10	7.81981e-08	13.0623
-0.284084	0.391943	-7.06757	2.96516e-10	7.85957e-08	13.0557
-0.37652	0.399317	-7.06423	3.01178e-10	7.9764e-08	13.0405
-0.306429	0.384621	-7.06342	3.02314e-10	7.99971e-08	13.0368
-0.379831	0.451109	-7.06291	3.03041e-10	8.01218e-08	13.0345
-0.369527	0.478766	-7.06073	3.06138e-10	8.08722e-08	13.0246
-0.305814	0.214332	-7.05925	3.08262e-10	8.12963e-08	13.0178
-0.286644	0.238576	-7.05871	3.09041e-10	8.1433e-08	13.0154
-0.324545	0.445406	-7.05794	3.1014e-10	8.16117e-08	13.0119
-0.364446	0.211195	-7.05435	3.15381e-10	8.2713e-08	12.9956
-0.220469	0.186781	-7.05428	3.15484e-10	8.2713e-08	12.9953
-0.232336	0.181297	-7.05122	3.20028e-10	8.38342e-08	12.9814
-0.206871	0.182988	-7.04994	3.2194e-10	8.42646e-08	12.9755
-0.22989	0.224741	-7.049	3.23355e-10	8.45642e-08	12.9713
-0.371307	0.482927	-7.04879	3.23677e-10	8.45778e-08	12.9703
-0.375174	0.454314	-7.04769	3.25344e-10	8.49424e-08	12.9653
-0.308829	0.427696	-7.04629	3.27466e-10	8.54251e-08	12.959
-0.246712	0.278236	-7.04548	3.28708e-10	8.56779e-08	12.9553
-0.316812	0.21525	-7.04453	3.30171e-10	8.59874e-08	12.951
-0.369148	0.309981	-7.04367	3.31502e-10	8.62625e-08	12.947
-0.302247	0.34732	-7.0418	3.34405e-10	8.68606e-08	12.9385
-0.324919	0.158241	-7.04153	3.34829e-10	8.68606e-08	12.9373
-0.325819	0.292122	-7.04148	3.3491e-10	8.68606e-08	12.9371
-0.467318	0.359525	-7.03745	3.41249e-10	8.84313e-08	12.9188
-0.248915	0.276467	-7.03539	3.44549e-10	8.91387e-08	12.9094
-0.211958	0.168263	-7.03316	3.48156e-10	8.99976e-08	12.8993
-0.300355	0.340039	-7.03051	3.52476e-10	9.09641e-08	12.8873
-0.324382	0.224063	-7.02969	3.53838e-10	9.12403e-08	12.8835
-0.317133	0.328513	-7.02777	3.57019e-10	9.19271e-08	12.8748
-0.324556	0.226815	-7.02772	3.57088e-10	9.19271e-08	12.8746
-0.235257	0.196638	-7.02732	3.57764e-10	9.20253e-08	12.8728
-0.386099	0.532776	-7.02611	3.59782e-10	9.24685e-08	12.8673
-0.341713	0.566055	-7.02112	3.68254e-10	9.45683e-08	12.8446
-0.414687	0.396116	-7.02088	3.6867e-10	9.45975e-08	12.8435
-0.390123	0.413246	-7.01372	3.81165e-10	9.75636e-08	12.811
-0.271308	0.244555	-7.01029	3.8731e-10	9.90556e-08	12.7955
-0.241244	0.323805	-7.00986	3.88084e-10	9.91725e-08	12.7935
-0.327916	0.24262	-7.00378	3.99244e-10	1.01941e-07	12.7659
-0.347574	0.375032	-7.00231	4.01979e-10	1.02556e-07	12.7592
-0.28093	0.257376	-7.00092	4.04597e-10	1.0314e-07	12.7529
-0.299222	0.439759	-7.00059	4.05211e-10	1.03172e-07	12.7514
-0.404093	0.422003	-7.0005	4.05382e-10	1.03172e-07	12.751
-0.282792	0.261383	-7.00011	4.06122e-10	1.03276e-07	12.7493
-0.337624	0.375312	-6.99671	4.12598e-10	1.04838e-07	12.7338
-0.466823	0.447793	-6.99608	4.13805e-10	1.05059e-07	12.731
-0.241458	0.328106	-6.99565	4.14639e-10	1.05131e-07	12.729
-0.255633	0.200234	-6.99554	4.14849e-10	1.05131e-07	12.7285
-0.280529	0.324115	-6.99536	4.1519e-10	1.05131e-07	12.7277
-0.234789	0.16673	-6.99514	4.15634e-10	1.05131e-07	12.7267
-0.240923	0.219244	-6.99392	4.17986e-10	1.05529e-07	12.7212
-0.255489	0.447849	-6.99391	4.18014e-10	1.05529e-07	12.7211
-0.229913	0.117742	-6.99292	4.19946e-10	1.05931e-07	12.7167
-0.301737	0.351798	-6.99036	4.2498e-10	1.07028e-07	12.705
-0.30087	0.3679	-6.98758	4.30509e-10	1.0816e-07	12.6925
-0.386574	0.302818	-6.98454	4.3665e-10	1.09614e-07	12.6787
-0.306245	0.334021	-6.9841	4.37533e-10	1.09748e-07	12.6767
-0.230129	0.310013	-6.98211	4.41616e-10	1.10614e-07	12.6676
-0.309323	0.460106	-6.98067	4.44582e-10	1.11152e-07	12.6611
-0.32773	0.32668	-6.98064	4.44653e-10	1.11152e-07	12.661
-0.380773	0.49209	-6.98015	4.45651e-10	1.1125e-07	12.6588
-0.294264	0.311616	-6.97663	4.53027e-10	1.12911e-07	12.6428
-0.269871	0.185055	-6.97618	4.53966e-10	1.13055e-07	12.6408
-0.310698	0.290181	-6.97475	4.56987e-10	1.13717e-07	12.6343
-0.321097	0.344211	-6.97282	4.61113e-10	1.14615e-07	12.6256
-0.339315	0.480229	-6.97272	4.6133e-10	1.14615e-07	12.6251
-0.272761	0.359929	-6.97001	4.67179e-10	1.15976e-07	12.6128
-0.356434	0.500548	-6.96883	4.69749e-10	1.16522e-07	12.6075
-0.293481	0.209503	-6.96837	4.70765e-10	1.16681e-07	12.6054
-0.295661	0.170329	-6.96491	4.78409e-10	1.18482e-07	12.5897
-0.257827	0.274951	-6.96448	4.79358e-10	1.18623e-07	12.5878
-0.263866	0.244528	-6.96353	4.8147e-10	1.19052e-07	12.5835
-0.275919	0.233893	-6.963	4.82663e-10	1.19253e-07	12.5811
-0.298318	0.334031	-6.9619	4.85153e-10	1.19773e-07	12.5761
-0.238014	0.280794	-6.96145	4.86165e-10	1.19918e-07	12.574
-0.326269	0.285555	-6.9613	4.86504e-10	1.19918e-07	12.5734
-0.305057	0.331882	-6.95638	4.97745e-10	1.22592e-07	12.5511
-0.219072	0.0816927	-6.95208	5.078e-10	1.24872e-07	12.5316
-0.323725	0.549646	-6.95063	5.1124e-10	1.25619e-07	12.5251
-0.418445	0.294033	-6.94852	5.16276e-10	1.26757e-07	12.5155
-0.274225	0.199237	-6.94782	5.17958e-10	1.26971e-07	12.5123
-0.35217	0.553348	-6.94483	5.25206e-10	1.28647e-07	12.4988
-0.354917	0.345523	-6.94465	5.25656e-10	1.28657e-07	12.498
-0.207914	0.367472	-6.94268	5.30482e-10	1.29736e-07	12.4891
-0.289353	0.182221	-6.94171	5.32884e-10	1.30222e-07	12.4847
-0.204654	0.124768	-6.93748	5.43462e-10	1.32704e-07	12.4655
-0.315904	0.415316	-6.93589	5.47489e-10	1.33583e-07	12.4583
-0.318325	0.516825	-6.93537	5.48795e-10	1.33797e-07	12.456
-0.316994	0.455021	-6.93356	5.53434e-10	1.34509e-07	12.4478
-0.281843	0.628815	-6.93228	5.56736e-10	1.35207e-07	12.442
-0.241388	0.206855	-6.93052	5.61305e-10	1.3621e-07	12.4341
-0.336672	0.393051	-6.9281	5.67645e-10	1.37642e-07	12.4231
0.242661	0.884531	6.9268	5.71085e-10	1.38262e-07	12.4172
-0.203433	0.469654	-6.92462	5.76894e-10	1.39561e-07	12.4074
-0.236931	0.289525	-6.92166	5.84891e-10	1.41386e-07	12.394
-0.352722	0.273222	-6.92122	5.86077e-10	1.41563e-07	12.392
-0.330762	0.502205	-6.92078	5.87263e-10	1.41741e-07	12.39
-0.369255	0.265675	-6.91913	5.91786e-10	1.42722e-07	12.3826
-0.400111	0.312975	-6.91556	6.01663e-10	1.44881e-07	12.3664
-0.335831	0.432966	-6.91514	6.02838e-10	1.45052e-07	12.3645
-0.395404	0.342577	-6.91436	6.05025e-10	1.45467e-07	12.361
-0.343991	0.186688	-6.90903	6.20177e-10	1.48695e-07	12.3369
-0.424634	0.417003	-6.90897	6.2035e-10	1.48695e-07	12.3367
-0.276656	0.644372	-6.90816	6.22709e-10	1.49146e-07	12.333
-0.338076	0.151188	-6.90654	6.274e-10	1.50154e-07	12.3257
-0.202101	0.238827	-6.90629	6.28124e-10	1.50213e-07	12.3245
-0.421408	0.3199	-6.90581	6.2953e-10	1.50319e-07	12.3224
-0.220772	0.122602	-6.90353	6.36225e-10	1.51802e-07	12.3121
-0.368545	0.29167	-6.90329	6.36923e-10	1.51853e-07	12.311
-0.439647	0.33837	-6.9028	6.38381e-10	1.51907e-07	12.3088
-0.294376	0.57288	-6.90272	6.38605e-10	1.51907e-07	12.3084
-0.285139	0.163388	-6.90238	6.39607e-10	1.5203e-07	12.3069
-0.260925	0.302242	-6.90099	6.43768e-10	1.52787e-07	12.3006
-0.34817	0.311176	-6.89722	6.55099e-10	1.55106e-07	12.2836
-0.348054	0.20749	-6.89698	6.55852e-10	1.55106e-07	12.2825
-0.234924	0.125972	-6.89676	6.56515e-10	1.55106e-07	12.2815
-0.320019	0.584192	-6.88694	6.87109e-10	1.62212e-07	12.2371
-0.21177	0.221733	-6.88478	6.94002e-10	1.63716e-07	12.2274
-0.387275	0.491081	-6.88384	6.97053e-10	1.64188e-07	12.2231
-0.316263	0.384318	-6.88224	7.02237e-10	1.65285e-07	12.2159
-0.259302	0.377448	-6.88029	7.0859e-10	1.66655e-07	12.2072
-0.335077	0.181564	-6.87854	7.14371e-10	1.67763e-07	12.1993
-0.268628	0.310804	-6.87807	7.15938e-10	1.68004e-07	12.1971
0.302061	0.801732	6.87782	7.16773e-10	1.68075e-07	12.196
-0.24008	0.133588	-6.87723	7.18717e-10	1.68404e-07	12.1933
-0.367822	0.310162	-6.87463	7.27429e-10	1.70318e-07	12.1816
-0.402602	0.265906	-6.87107	7.3954e-10	1.72766e-07	12.1655
-0.340555	0.449444	-6.87056	7.41302e-10	1.72991e-07	12.1632
-0.303187	0.490874	-6.87047	7.4161e-10	1.72991e-07	12.1628
-0.291267	0.455297	-6.87022	7.42467e-10	1.73062e-07	12.1617
-0.307762	0.249558	-6.86971	7.44197e-10	1.73336e-07	12.1594
-0.352331	0.418861	-6.86865	7.47869e-10	1.74062e-07	12.1546
-0.304388	0.483559	-6.86637	7.55799e-10	1.75653e-07	12.1444
-0.241563	0.139918	-6.86626	7.5621e-10	1.75653e-07	12.1438
-0.264391	0.182158	-6.86607	7.56879e-10	1.75653e-07	12.143
-0.242375	0.331545	-6.86605	7.56948e-10	1.75653e-07	12.1429
-0.39272	0.478669	-6.86322	7.66931e-10	1.77634e-07	12.1301
-0.298358	0.407271	-6.86312	7.6726e-10	1.77634e-07	12.1297
-0.328943	0.21871	-6.86298	7.67757e-10	1.77634e-07	12.1291
-0.20389	0.257919	-6.86207	7.71027e-10	1.78259e-07	12.1249
-0.327314	0.344932	-6.85897	7.82182e-10	1.80627e-07	12.111
-0.27719	0.292586	-6.85846	7.84013e-10	1.80861e-07	12.1087
-0.272721	0.261052	-6.85734	7.88083e-10	1.81425e-07	12.1036
-0.217078	0.290988	-6.85731	7.88198e-10	1.81425e-07	12.1035
-0.389369	0.454659	-6.85701	7.89301e-10	1.81467e-07	12.1021
-0.331005	0.390578	-6.85694	7.8954e-10	1.81467e-07	12.1018
-0.267318	0.336278	-6.85552	7.94753e-10	1.82531e-07	12.0954
-0.275171	0.268704	-6.85465	7.97954e-10	1.83124e-07	12.0915
-0.387781	0.54611	-6.8545	7.98504e-10	1.83124e-07	12.0909
-0.362792	0.555833	-6.8524	8.06324e-10	1.84647e-07	12.0814
-0.241956	0.233852	-6.85143	8.09939e-10	1.85339e-07	12.077
-0.308044	0.406477	-6.85031	8.14179e-10	1.86173e-07	12.0719
-0.397389	0.377043	-6.84976	8.16236e-10	1.86507e-07	12.0695
-0.205981	0.15008	-6.84788	8.23355e-10	1.87997e-07	12.061
-0.294065	0.389649	-6.84678	8.27557e-10	1.88819e-07	12.0561
0.236813	0.797646	6.84588	8.31043e-10	1.89476e-07	12.052
-0.335729	0.383183	-6.83514	8.73374e-10	1.98737e-07	12.0036
-0.201431	0.294344	-6.83509	8.73565e-10	1.98737e-07	12.0034
-0.33022	0.261418	-6.83289	8.82491e-10	2.00622e-07	11.9935
-0.403353	0.447214	-6.83257	8.83796e-10	2.00772e-07	11.992
-0.277939	0.367321	-6.83198	8.86228e-10	2.01179e-07	11.9894
-0.303482	0.498665	-6.83074	8.91322e-10	2.02042e-07	11.9838
-0.244762	0.430835	-6.82991	8.94737e-10	2.02612e-07	11.9801
-0.272806	0.13618	-6.82982	8.95131e-10	2.02612e-07	11.9796
-0.239748	0.379101	-6.82873	8.99667e-10	2.03492e-07	11.9747
-0.240635	0.339646	-6.82788	9.03181e-10	2.04008e-07	11.9709
-0.300302	0.300779	-6.82786	9.03254e-10	2.04008e-07	11.9708
-0.364526	0.358989	-6.82741	9.05135e-10	2.04286e-07	11.9688
-0.378835	0.423522	-6.82707	9.06574e-10	2.0446e-07	11.9673
-0.322104	0.426549	-6.82676	9.07882e-10	2.04464e-07	11.9659
-0.412432	0.521683	-6.82589	9.11527e-10	2.05137e-07	11.962
-0.42424	0.3885	-6.82439	9.17883e-10	2.06271e-07	11.9552
-0.276349	0.341109	-6.82354	9.21519e-10	2.06939e-07	11.9514
-0.404531	0.418307	-6.82316	9.23102e-10	2.07146e-07	11.9497
-0.213838	0.192302	-6.82255	9.2572e-10	2.07585e-07	11.9469
-0.212225	0.284451	-6.82185	9.28743e-10	2.07965e-07	11.9438
-0.274633	0.345146	-6.8208	9.33252e-10	2.08825e-07	11.939
-0.297121	0.371761	-6.81933	9.39595e-10	2.10094e-07	11.9325
-0.216184	0.195541	-6.81854	9.43059e-10	2.10718e-07	11.9289
-0.355078	0.173901	-6.81636	9.52591e-10	2.12545e-07	11.9191
-0.339175	0.506773	-6.81067	9.77971e-10	2.18052e-07	11.8935
-0.268047	0.184775	-6.80873	9.86792e-10	2.19862e-07	11.8847
-0.337376	0.405794	-6.80765	9.91707e-10	2.208e-07	11.8799
-0.315844	0.475933	-6.80509	1.00355e-09	2.23224e-07	11.8684
-0.371504	0.477341	-6.80365	1.01022e-09	2.24443e-07	11.8619
-0.30016	0.417356	-6.80182	1.01878e-09	2.26024e-07	11.8537
-0.32579	0.44986	-6.80133	1.0211e-09	2.26379e-07	11.8515
-0.318571	0.395058	-6.8006	1.02457e-09	2.26986e-07	11.8482
-0.416551	0.446861	-6.79831	1.03546e-09	2.29237e-07	11.8379
-0.323648	0.177758	-6.79766	1.03854e-09	2.29757e-07	11.835
-0.257358	0.47037	-6.79509	1.05098e-09	2.32345e-07	11.8234
-0.328149	0.368876	-6.79432	1.05473e-09	2.32844e-07	11.8199
-0.209608	0.41674	-6.79336	1.05941e-09	2.33713e-07	11.8156
-0.203349	0.244247	-6.79286	1.06183e-09	2.34081e-07	11.8134
-0.258923	0.247629	-6.79109	1.07056e-09	2.35674e-07	11.8054
-0.305568	0.346593	-6.78879	1.08199e-09	2.3791e-07	11.7951
-0.282734	0.293551	-6.78874	1.08223e-09	2.3791e-07	11.7949
-0.287412	0.201186	-6.78611	1.09543e-09	2.40642e-07	11.7831
-0.240331	0.311977	-6.78559	1.09809e-09	2.41057e-07	11.7807
-0.332444	0.239942	-6.78468	1.10271e-09	2.41902e-07	11.7766
-0.341477	0.463803	-6.7838	1.10721e-09	2.42719e-07	11.7727
-0.309471	0.328477	-6.78285	1.11208e-09	2.43616e-07	11.7684
-0.340521	0.339961	-6.78259	1.11342e-09	2.43631e-07	11.7672
-0.296692	0.473863	-6.78196	1.11662e-09	2.44035e-07	11.7644
-0.33052	0.505614	-6.78187	1.11711e-09	2.44035e-07	11.764
-0.414559	0.352217	-6.78028	1.12534e-09	2.45251e-07	11.7569
-0.201807	0.314785	-6.78013	1.12612e-09	2.45251e-07	11.7562
-0.212928	0.215081	-6.77725	1.14115e-09	2.47866e-07	11.7433
-0.252246	0.300308	-6.77714	1.14178e-09	2.47866e-07	11.7427
-0.33816	0.302278	-6.77693	1.14286e-09	2.47929e-07	11.7418
-0.359024	0.453248	-6.77617	1.14686e-09	2.48453e-07	11.7384
-0.430004	0.478908	-6.77316	1.1629e-09	2.51406e-07	11.7249
-0.330712	0.51147	-6.76891	1.18593e-09	2.55854e-07	11.7058
-0.309515	0.359898	-6.76768	1.19268e-09	2.56957e-07	11.7003
-0.262197	0.291016	-6.76739	1.19426e-09	2.57121e-07	11.699
-0.311973	0.413062	-6.76653	1.19901e-09	2.57923e-07	11.6951
-0.438331	0.437861	-6.7661	1.2014e-09	2.57948e-07	11.6932
-0.2717	0.347252	-6.76586	1.20274e-09	2.58058e-07	11.6921
-0.34885	0.217374	-6.76519	1.20649e-09	2.58511e-07	11.6891
-0.241485	0.356058	-6.76518	1.2065e-09	2.58511e-07	11.6891
-0.355981	0.557426	-6.76457	1.20991e-09	2.59064e-07	11.6863
-0.426454	0.229723	-6.76167	1.22623e-09	2.62199e-07	11.6733
-0.30425	0.250643	-6.76011	1.23507e-09	2.63909e-07	11.6663
-0.428178	0.320535	-6.75895	1.24168e-09	2.65141e-07	11.6611
-0.393912	0.411795	-6.75722	1.25166e-09	2.67089e-07	11.6533
-0.254032	0.227382	-6.7569	1.25348e-09	2.67296e-07	11.6519
-0.35293	0.415337	-6.75669	1.25466e-09	2.67366e-07	11.651
-0.223171	0.207188	-6.75651	1.25573e-09	2.67411e-07	11.6502
-0.33418	0.509003	-6.75478	1.26578e-09	2.69185e-07	11.6424
-0.221065	0.27014	-6.75458	1.26695e-09	2.69252e-07	11.6415
-0.370823	0.276045	-6.7542	1.26915e-09	2.69536e-07	11.6398
-0.382394	0.522137	-6.75359	1.27277e-09	2.70121e-07	11.637
-0.27138	0.118259	-6.75076	1.28947e-09	2.7348e-07	11.6244
-0.342768	0.432787	-6.75029	1.29228e-09	2.7389e-07	11.6222
-0.32315	0.395721	-6.7457	1.31991e-09	2.79557e-07	11.6017
-0.335859	0.25629	-6.74312	1.33567e-09	2.82704e-07	11.5901
-0.313481	0.41452	-6.74293	1.33686e-09	2.82765e-07	11.5892
-0.227259	0.241457	-6.74082	1.34991e-09	2.85331e-07	11.5798
-0.34047	0.174055	-6.73958	1.35762e-09	2.86668e-07	11.5742
-0.31939	0.262173	-6.73951	1.35806e-09	2.86668e-07	11.5739
-0.307118	0.453724	-6.73901	1.36118e-09	2.87133e-07	11.5717
-0.25762	0.266642	-6.73749	1.37074e-09	2.88955e-07	11.5649
-0.228607	0.14872	-6.73714	1.37299e-09	2.89219e-07	11.5633
-0.319412	0.491358	-6.73689	1.37455e-09	2.89219e-07	11.5622
-0.224944	0.295477	-6.73679	1.37519e-09	2.89219e-07	11.5617
-0.270869	0.295996	-6.73671	1.37569e-09	2.89219e-07	11.5614
-0.272487	0.393976	-6.7364	1.37766e-09	2.89439e-07	11.56
-0.216112	0.283825	-6.73331	1.39743e-09	2.92891e-07	11.5461
-0.27707	0.284709	-6.73329	1.39752e-09	2.92891e-07	11.5461
-0.205965	0.212962	-6.73324	1.39783e-09	2.92891e-07	11.5458
-0.266568	0.289882	-6.73288	1.40019e-09	2.9314e-07	11.5442
-0.286123	0.370746	-6.7324	1.40327e-09	2.93441e-07	11.5421
-0.29316	0.508143	-6.73206	1.4055e-09	2.9371e-07	11.5405
-0.302386	0.267859	-6.72906	1.42502e-09	2.97196e-07	11.5271
-0.376894	0.345784	-6.72876	1.42703e-09	2.97416e-07	11.5257
-0.380199	0.262435	-6.72838	1.42952e-09	2.97738e-07	11.524
-0.32095	0.534687	-6.72774	1.4337e-09	2.98409e-07	11.5212
-0.338008	0.349123	-6.72759	1.4347e-09	2.98419e-07	11.5205
-0.339673	0.282712	-6.72565	1.44757e-09	3.00677e-07	11.5118
-0.260175	0.183391	-6.72205	1.47179e-09	3.05322e-07	11.4957
-0.344264	0.441401	-6.72141	1.47613e-09	3.05817e-07	11.4928
-0.204707	0.289385	-6.71787	1.50034e-09	3.10627e-07	11.477
-0.212847	0.342102	-6.71748	1.50302e-09	3.10977e-07	11.4752
-0.27348	0.308649	-6.71631	1.51117e-09	3.12456e-07	11.47
-0.308265	0.349134	-6.71609	1.51272e-09	3.1257e-07	11.469
-0.401725	0.39522	-6.71539	1.5176e-09	3.13372e-07	11.4658
-0.304626	0.289657	-6.71036	1.55312e-09	3.20494e-07	11.4433
0.249501	0.682945	6.70746	1.57396e-09	3.24368e-07	11.4304
-0.319766	0.369621	-6.70724	1.5756e-09	3.24491e-07	11.4293
-0.323333	0.416226	-6.70455	1.59521e-09	3.28313e-07	11.4173
-0.262421	0.25948	-6.70357	1.60237e-09	3.29572e-07	11.4129
-0.346883	0.545705	-6.69981	1.63036e-09	3.35107e-07	11.3961
-0.367784	0.440756	-6.69742	1.64833e-09	3.38578e-07	11.3854
-0.210626	0.230806	-6.69471	1.66904e-09	3.42608e-07	11.3733
-0.215556	0.362668	-6.69454	1.67036e-09	3.42655e-07	11.3725
-0.375331	0.398082	-6.69359	1.67765e-09	3.43924e-07	11.3683
-0.256378	0.163441	-6.69278	1.68386e-09	3.44972e-07	11.3647
-0.272838	0.317503	-6.69188	1.69088e-09	3.46183e-07	11.3606
-0.362836	0.582106	-6.69101	1.69762e-09	3.47337e-07	11.3568
-0.248074	0.342993	-6.69069	1.70014e-09	3.47624e-07	11.3553
-0.461586	0.327452	-6.68932	1.71093e-09	3.4928e-07	11.3492
-0.303146	0.304083	-6.68923	1.71158e-09	3.4928e-07	11.3488
-0.314704	0.272745	-6.68896	1.71374e-09	3.49493e-07	11.3476
-0.30052	0.382993	-6.68613	1.73614e-09	3.5383e-07	11.3349
-0.265409	0.247719	-6.68518	1.74376e-09	3.55152e-07	11.3307
-0.259733	0.233939	-6.68431	1.75078e-09	3.5635e-07	11.3268
-0.363014	0.343548	-6.68411	1.75232e-09	3.56432e-07	11.3259
-0.288685	0.483476	-6.68358	1.75662e-09	3.57074e-07	11.3235
-0.309949	0.484224	-6.68052	1.78146e-09	3.61888e-07	11.3099
-0.3801	0.346665	-6.67944	1.79036e-09	3.6346e-07	11.305
-0.239426	0.140383	-6.6789	1.79483e-09	3.64133e-07	11.3026
-0.370524	0.33165	-6.6782	1.8006e-09	3.65066e-07	11.2995
-0.379363	0.525565	-6.67789	1.80317e-09	3.6535e-07	11.2981
-0.249657	0.343211	-6.67751	1.80626e-09	3.6574e-07	11.2964
-0.214752	0.0927583	-6.67726	1.8084e-09	3.65936e-07	11.2953
-0.282539	0.241945	-6.67639	1.81562e-09	3.67159e-07	11.2914
-0.256109	0.304252	-6.67367	1.83847e-09	3.71062e-07	11.2792
-0.217225	0.165175	-6.6718	1.85429e-09	3.74014e-07	11.2709
-0.298474	0.581156	-6.66928	1.87588e-09	3.78004e-07	11.2596
-0.347597	0.562092	-6.66825	1.88476e-09	3.79158e-07	11.255
-0.274588	0.44862	-6.66813	1.88585e-09	3.79158e-07	11.2545
-0.333114	0.497768	-6.66464	1.91628e-09	3.84805e-07	11.2389
-0.377647	0.313621	-6.66463	1.9164e-09	3.84805e-07	11.2388
-0.290704	0.568327	-6.66391	1.92272e-09	3.85826e-07	11.2356
-0.293664	0.372891	-6.6627	1.9334e-09	3.87721e-07	11.2302
-0.331185	0.414646	-6.66025	1.95533e-09	3.91829e-07	11.2193
-0.254661	0.290192	-6.65874	1.9689e-09	3.94083e-07	11.2125
-0.332409	0.581492	-6.6584	1.97201e-09	3.94239e-07	11.211
-0.41367	0.388499	-6.65837	1.9722e-09	3.94239e-07	11.2109
-0.38196	0.414507	-6.65775	1.97783e-09	3.95113e-07	11.2081
-0.407142	0.381964	-6.6575	1.98013e-09	3.9532e-07	11.207
-0.457542	0.414427	-6.65634	1.99069e-09	3.97175e-07	11.2018
-0.302555	0.501029	-6.65579	1.99577e-09	3.97934e-07	11.1994
-0.340404	0.520736	-6.65385	2.01361e-09	4.01236e-07	11.1907
-0.359596	0.279789	-6.65313	2.02028e-09	4.02305e-07	11.1875
-0.270611	0.392275	-6.65299	2.02154e-09	4.02305e-07	11.1869
-0.313986	0.378303	-6.65246	2.02643e-09	4.03022e-07	11.1845
-0.325243	0.29626	-6.65139	2.03641e-09	4.0475e-07	11.1797
-0.207143	0.19013	-6.65092	2.04087e-09	4.05378e-07	11.1776
-0.359487	0.480965	-6.65014	2.04819e-09	4.06177e-07	11.1741
-0.315442	0.521477	-6.65008	2.04874e-09	4.06177e-07	11.1739
-0.382013	0.401024	-6.65007	2.04878e-09	4.06177e-07	11.1739
-0.298041	0.41432	-6.64807	2.06766e-09	4.09401e-07	11.1649
-0.207237	0.233866	-6.64773	2.07093e-09	4.09789e-07	11.1634
-0.353781	0.484894	-6.64729	2.07506e-09	4.10087e-07	11.1615
-0.337406	0.423489	-6.64708	2.07714e-09	4.10239e-07	11.1605
-0.260724	0.232852	-6.64579	2.08942e-09	4.11885e-07	11.1547
-0.295183	0.484608	-6.64548	2.09242e-09	4.12218e-07	11.1533
-0.245274	0.345342	-6.64524	2.09473e-09	4.12413e-07	11.1523
-0.526032	0.398595	-6.64494	2.09761e-09	4.12721e-07	11.1509
-0.342015	0.341977	-6.6422	2.12414e-09	4.17678e-07	11.1387
-0.233289	0.488791	-6.64159	2.13004e-09	4.18574e-07	11.136
-0.3458	0.24385	-6.63881	2.15738e-09	4.23416e-07	11.1236
-0.318229	0.607747	-6.63626	2.18274e-09	4.2811e-07	11.1122
-0.312937	0.223039	-6.63613	2.18403e-09	4.2811e-07	11.1117
-0.269608	0.339939	-6.63526	2.19277e-09	4.29286e-07	11.1078
-0.365291	0.574931	-6.63457	2.19975e-09	4.30382e-07	11.1047
-0.381457	0.406632	-6.63408	2.20472e-09	4.31086e-07	11.1025
-0.224178	0.137635	-6.63335	2.21208e-09	4.32254e-07	11.0993
-0.235855	0.26961	-6.63002	2.24615e-09	4.38365e-07	11.0844
-0.390337	0.502077	-6.6295	2.25148e-09	4.38762e-07	11.0821
-0.340377	0.4826	-6.62941	2.25239e-09	4.38762e-07	11.0817
-0.295859	0.438052	-6.62896	2.25708e-09	4.3901e-07	11.0797
-0.315355	0.382847	-6.62888	2.25787e-09	4.3901e-07	11.0793
-0.249871	0.352588	-6.62675	2.28001e-09	4.42766e-07	11.0698
-0.426012	0.345365	-6.62638	2.28392e-09	4.42975e-07	11.0682
-0.269774	0.358698	-6.62571	2.2909e-09	4.44052e-07	11.0652
-0.230956	0.22211	-6.62554	2.29275e-09	4.44136e-07	11.0644
-0.253595	0.299191	-6.6247	2.30159e-09	4.45574e-07	11.0607
-0.269376	0.194974	-6.62417	2.30719e-09	4.46111e-07	11.0583
-0.239845	0.242045	-6.62416	2.30722e-09	4.46111e-07	11.0583
-0.236151	0.222721	-6.62202	2.32995e-09	4.49951e-07	11.0488
-0.232561	0.210265	-6.62161	2.33434e-09	4.50521e-07	11.0469
-0.291303	0.257636	-6.61883	2.36425e-09	4.56013e-07	11.0345
-0.329558	0.486888	-6.61745	2.37926e-09	4.58342e-07	11.0284
-0.277119	0.446637	-6.617	2.38417e-09	4.59006e-07	11.0264
-0.268244	0.20245	-6.6157	2.3984e-09	4.61178e-07	11.0206
-0.41958	0.405615	-6.61412	2.41591e-09	4.64259e-07	11.0135
-0.231523	0.382906	-6.61305	2.42778e-09	4.66254e-07	11.0088
-0.25527	0.309089	-6.61225	2.43663e-09	4.67666e-07	11.0052
-0.289016	0.389426	-6.61177	2.44197e-09	4.68405e-07	11.0031
-0.252048	0.328889	-6.61033	2.45815e-09	4.71219e-07	10.9967
-0.333116	0.516132	-6.60804	2.48407e-09	4.75898e-07	10.9865
-0.269266	0.357123	-6.60494	2.51954e-09	4.82368e-07	10.9727
-0.354758	0.488141	-6.6039	2.53166e-09	4.84125e-07	10.968
-0.291194	0.293714	-6.60358	2.53536e-09	4.84538e-07	10.9666
-0.209699	0.124309	-6.60217	2.55178e-09	4.87377e-07	10.9603
-0.220195	0.219436	-6.60015	2.57546e-09	4.91601e-07	10.9513
-0.353033	0.559512	-6.59808	2.59993e-09	4.95969e-07	10.9421
-0.429004	0.245672	-6.59738	2.60826e-09	4.97255e-07	10.939
-0.306192	0.215365	-6.5967	2.61641e-09	4.98505e-07	10.936
-0.354552	0.448376	-6.59583	2.62685e-09	4.99942e-07	10.9321
-0.202295	0.1797	-6.59581	2.62715e-09	4.99942e-07	10.932
-0.259377	0.284327	-6.59565	2.62902e-09	4.99995e-07	10.9313
-0.428389	0.471055	-6.59522	2.63417e-09	5.00671e-07	10.9294
-0.311476	0.327962	-6.5949	2.63812e-09	5.01116e-07	10.9279
-0.264463	0.573128	-6.59326	2.65794e-09	5.04575e-07	10.9207
-0.294175	0.419343	-6.58983	2.69994e-09	5.11737e-07	10.9054
-0.317582	0.505197	-6.58978	2.70057e-09	5.11737e-07	10.9052
-0.268764	0.445725	-6.58831	2.71877e-09	5.14873e-07	10.8987
-0.281704	0.386768	-6.5867	2.73897e-09	5.18385e-07	10.8915
-0.204093	0.156852	-6.58647	2.74185e-09	5.18617e-07	10.8904
-0.294992	0.401344	-6.58619	2.74536e-09	5.18967e-07	10.8892
-0.247416	0.20853	-6.58516	2.75829e-09	5.20782e-07	10.8846
-0.358349	0.301101	-6.58465	2.76473e-09	5.21684e-07	10.8824
-0.39326	0.493224	-6.58388	2.77441e-09	5.23194e-07	10.879
-0.201214	0.223289	-6.58341	2.78049e-09	5.23629e-07	10.8768
-0.275271	0.495274	-6.58339	2.78067e-09	5.23629e-07	10.8768
-0.356288	0.480242	-6.58331	2.78173e-09	5.23629e-07	10.8764
-0.320254	0.280367	-6.58162	2.80335e-09	5.27382e-07	10.8689
-0.306205	0.462944	-6.58116	2.80919e-09	5.28164e-07	10.8668
-0.250778	0.327631	-6.57992	2.82522e-09	5.30316e-07	10.8613
-0.328791	0.533546	-6.57975	2.82735e-09	5.30316e-07	10.8606
-0.284804	0.526519	-6.57975	2.82742e-09	5.30316e-07	10.8605
-0.329086	0.287933	-6.57953	2.8302e-09	5.30521e-07	10.8596
-0.296923	0.394902	-6.57878	2.83989e-09	5.32018e-07	10.8563
-0.320975	0.18282	-6.57802	2.84979e-09	5.33485e-07	10.8529
-0.264411	0.207019	-6.5778	2.85271e-09	5.33485e-07	10.8519
-0.240171	0.183785	-6.57779	2.85283e-09	5.33485e-07	10.8518
-0.353829	0.530888	-6.57682	2.86549e-09	5.35532e-07	10.8475
-0.300747	0.267549	-6.57631	2.8722e-09	5.36466e-07	10.8453
-0.286654	0.27324	-6.57221	2.92658e-09	5.45014e-07	10.827
-0.223299	0.241377	-6.5722	2.92667e-09	5.45014e-07	10.827
-0.294458	0.26907	-6.57078	2.94575e-09	5.48241e-07	10.8207
-0.288137	0.208489	-6.56752	2.98998e-09	5.56142e-07	10.8062
-0.243619	0.281469	-6.56599	3.01093e-09	5.59374e-07	10.7994
-0.377206	0.540042	-6.56523	3.02143e-09	5.60992e-07	10.796
-0.273052	0.316742	-6.56479	3.02747e-09	5.61779e-07	10.7941
-0.333105	0.516855	-6.56455	3.03078e-09	5.6206e-07	10.793
-0.254721	0.366311	-6.5604	3.0888e-09	5.72143e-07	10.7746
-0.228513	0.249584	-6.55916	3.10634e-09	5.75051e-07	10.7691
-0.303583	0.251585	-6.55809	3.12161e-09	5.77536e-07	10.7643
-0.211598	0.144983	-6.55735	3.13209e-09	5.78829e-07	10.761
-0.225483	0.393397	-6.55734	3.13229e-09	5.78829e-07	10.761
-0.236285	0.378555	-6.55702	3.13681e-09	5.79321e-07	10.7596
-0.34269	0.454251	-6.55667	3.14184e-09	5.79909e-07	10.758
-0.327012	0.549889	-6.55296	3.19554e-09	5.89472e-07	10.7415
-0.466211	0.354114	-6.55207	3.20851e-09	5.91517e-07	10.7376
-0.31781	0.463346	-6.55068	3.22901e-09	5.94945e-07	10.7314
-0.376084	0.248046	-6.55003	3.23861e-09	5.96363e-07	10.7285
-0.284671	0.389276	-6.54607	3.29766e-09	6.05102e-07	10.7109
-0.367438	0.391145	-6.54538	3.30817e-09	6.06319e-07	10.7079
-0.383023	0.294264	-6.54505	3.31314e-09	6.06874e-07	10.7064
-0.389995	0.503534	-6.54461	3.3197e-09	6.07721e-07	10.7045
-0.218272	0.602846	-6.54447	3.32192e-09	6.07772e-07	10.7038
-0.331164	0.428862	-6.54418	3.32634e-09	6.08224e-07	10.7025
-0.296886	0.300563	-6.54383	3.33155e-09	6.08822e-07	10.701
-0.229455	0.401997	-6.54346	3.33728e-09	6.0937e-07	10.6993
-0.277872	0.254309	-6.54338	3.33844e-09	6.0937e-07	10.699
-0.252963	0.343897	-6.54184	3.36195e-09	6.12445e-07	10.6922
-0.367522	0.481947	-6.54177	3.36312e-09	6.12445e-07	10.6918
-0.361016	0.223573	-6.54164	3.36508e-09	6.12446e-07	10.6913
-0.34313	0.487015	-6.54035	3.38486e-09	6.15332e-07	10.6856
-0.27632	0.339323	-6.53949	3.39824e-09	6.17406e-07	10.6817
-0.313137	0.285427	-6.5388	3.40903e-09	6.18289e-07	10.6787
-0.223932	0.385615	-6.53588	3.45461e-09	6.25469e-07	10.6657
-0.203403	0.167022	-6.53489	3.47028e-09	6.27943e-07	10.6613
-0.228509	0.19166	-6.53333	3.49513e-09	6.32073e-07	10.6544
-0.312949	0.50429	-6.53277	3.5041e-09	6.32983e-07	10.6519
-0.326978	0.224603	-6.53276	3.5042e-09	6.32983e-07	10.6519
-0.305185	0.240564	-6.53214	3.5142e-09	6.34422e-07	10.6491
-0.229623	0.331935	-6.52744	3.59022e-09	6.4731e-07	10.6283
-0.25207	0.392901	-6.52634	3.60833e-09	6.49918e-07	10.6234
-0.446976	0.480706	-6.52467	3.63595e-09	6.54515e-07	10.616
-0.242214	0.142686	-6.52285	3.66621e-09	6.58825e-07	10.6079
-0.296451	0.47816	-6.52157	3.68765e-09	6.62299e-07	10.6023
-0.345397	0.500302	-6.52044	3.70671e-09	6.64958e-07	10.5973
0.253799	0.728923	6.5196	3.72094e-09	6.67129e-07	10.5935
-0.37075	0.487591	-6.51911	3.72929e-09	6.67723e-07	10.5914
-0.325843	0.562071	-6.51903	3.73065e-09	6.67723e-07	10.591
-0.23296	0.261065	-6.5175	3.75681e-09	6.71636e-07	10.5842
-0.249279	0.460244	-6.51613	3.78036e-09	6.7546e-07	10.5781
-0.236727	0.607921	-6.51543	3.79237e-09	6.76966e-07	10.575
-0.310077	0.391402	-6.51359	3.82425e-09	6.82135e-07	10.5669
-0.33371	0.404777	-6.51332	3.82893e-09	6.82582e-07	10.5657
-0.216169	0.102664	-6.51129	3.86453e-09	6.88536e-07	10.5567
-0.365715	0.585105	-6.50972	3.8923e-09	6.92695e-07	10.5498
-0.284082	0.377465	-6.50773	3.92776e-09	6.98308e-07	10.5409
-0.228256	0.156513	-6.50764	3.92949e-09	6.98308e-07	10.5405
-0.302367	0.618392	-6.50758	3.93053e-09	6.98308e-07	10.5403
-0.237265	0.30114	-6.50671	3.94604e-09	7.00665e-07	10.5364
-0.341412	0.348434	-6.50315	4.01054e-09	7.10909e-07	10.5207
-0.242099	0.405651	-6.502	4.03171e-09	7.14256e-07	10.5156
-0.245926	0.228601	-6.50167	4.03779e-09	7.14929e-07	10.5141
-0.276463	0.389362	-6.50142	4.04229e-09	7.1532e-07	10.513
-0.35197	0.345386	-6.50053	4.05874e-09	7.17826e-07	10.5091
-0.311048	0.321966	-6.50024	4.06421e-09	7.17946e-07	10.5077
-0.209284	0.314695	-6.50022	4.06453e-09	7.17946e-07	10.5077
-0.303955	0.331874	-6.50012	4.0663e-09	7.17946e-07	10.5072
-0.218109	0.26354	-6.4983	4.10024e-09	7.23122e-07	10.4992
-0.25263	0.303951	-6.4975	4.11511e-09	7.24892e-07	10.4956
-0.257088	0.415226	-6.49746	4.11596e-09	7.24892e-07	10.4954
-0.324945	0.349457	-6.49739	4.11722e-09	7.24892e-07	10.4951
-0.36902	0.362353	-6.49514	4.15969e-09	7.31958e-07	10.4852
-0.358453	0.328568	-6.49413	4.17879e-09	7.34685e-07	10.4807
-0.245004	0.148827	-6.49407	4.17988e-09	7.34685e-07	10.4805
-0.236573	0.293476	-6.49364	4.18813e-09	7.35723e-07	10.4785
-0.373966	0.448942	-6.49339	4.19292e-09	7.36151e-07	10.4774
-0.361697	0.405168	-6.49071	4.24443e-09	7.44775e-07	10.4656
-0.396369	0.447614	-6.48975	4.26288e-09	7.47595e-07	10.4614
-0.288242	0.462891	-6.48683	4.31998e-09	7.57185e-07	10.4484
-0.266393	0.287905	-6.4861	4.33439e-09	7.5886e-07	10.4452
-0.223599	0.202128	-6.48546	4.34712e-09	7.60663e-07	10.4423
-0.272813	0.262882	-6.48458	4.36446e-09	7.62856e-07	10.4385
-0.322958	0.446004	-6.48458	4.36452e-09	7.62856e-07	10.4384
-0.231482	0.279592	-6.4844	4.36797e-09	7.63032e-07	10.4377
-0.368555	0.408806	-6.4813	4.43008e-09	7.73451e-07	10.424
-0.285092	0.181487	-6.47805	4.49614e-09	7.84109e-07	10.4096
-0.239561	0.129232	-6.477	4.51762e-09	7.86979e-07	10.4049
-0.26712	0.454332	-6.47675	4.52287e-09	7.87286e-07	10.4038
-0.318938	0.417681	-6.47667	4.52442e-09	7.87286e-07	10.4035
-0.261994	0.166269	-6.47514	4.5561e-09	7.92155e-07	10.3967
-0.229469	0.318617	-6.4742	4.57565e-09	7.9466e-07	10.3925
-0.289565	0.390142	-6.47413	4.57695e-09	7.9466e-07	10.3923
-0.219474	0.206631	-6.47285	4.60375e-09	7.9887e-07	10.3866
-0.296103	0.351499	-6.47259	4.60918e-09	7.9937e-07	10.3854
-0.257553	0.367824	-6.47145	4.63321e-09	8.02647e-07	10.3804
-0.335887	0.475351	-6.47082	4.6464e-09	8.04289e-07	10.3776
-0.22156	0.207057	-6.47075	4.64782e-09	8.04289e-07	10.3773
-0.300519	0.597921	-6.46829	4.70023e-09	8.12012e-07	10.3664
-0.306767	0.43027	-6.46443	4.78344e-09	8.2593e-07	10.3494
-0.333612	0.370589	-6.4625	4.8256e-09	8.32752e-07	10.3408
-0.330159	0.41382	-6.45999	4.88085e-09	8.41822e-07	10.3298
-0.450952	0.329534	-6.45836	4.9173e-09	8.47175e-07	10.3225
-0.314465	0.45266	-6.45644	4.96037e-09	8.54126e-07	10.3141
-0.374169	0.348691	-6.45606	4.96898e-09	8.55137e-07	10.3124
-0.359666	0.376351	-6.45353	5.02638e-09	8.64065e-07	10.3012
-0.302857	0.458145	-6.45295	5.03958e-09	8.65858e-07	10.2987
-0.257555	0.300901	-6.45225	5.05556e-09	8.68129e-07	10.2956
-0.347719	0.583494	-6.4512	5.07994e-09	8.71358e-07	10.2909
-0.285965	0.423919	-6.45027	5.10137e-09	8.74555e-07	10.2868
-0.218841	0.161988	-6.44976	5.1132e-09	8.76103e-07	10.2846
-0.323235	0.539286	-6.44881	5.13524e-09	8.79398e-07	10.2804
-0.261986	0.307173	-6.44519	5.22054e-09	8.93029e-07	10.2644
-0.231065	0.322659	-6.44381	5.25338e-09	8.97666e-07	10.2583
-0.253812	0.243073	-6.44276	5.27828e-09	9.01428e-07	10.2537
-0.24887	0.238969	-6.44192	5.29846e-09	9.03889e-07	10.25
-0.302885	0.542914	-6.44143	5.31037e-09	9.04933e-07	10.2478
-0.366399	0.275336	-6.43936	5.36048e-09	9.12479e-07	10.2387
-0.224013	0.315941	-6.43902	5.36882e-09	9.12907e-07	10.2372
-0.314206	0.494885	-6.4384	5.38394e-09	9.14485e-07	10.2344
-0.339746	0.507941	-6.43793	5.39537e-09	9.15608e-07	10.2324
-0.308057	0.303673	-6.43789	5.39641e-09	9.15608e-07	10.2322
-0.245129	0.389253	-6.43723	5.41247e-09	9.17836e-07	10.2293
-0.29187	0.39677	-6.4352	5.46281e-09	9.25369e-07	10.2203
-0.298817	0.509576	-6.43419	5.48781e-09	9.29102e-07	10.2159
-0.362371	0.259536	-6.43383	5.49676e-09	9.30115e-07	10.2143
-0.281064	0.34019	-6.43052	5.58009e-09	9.42686e-07	10.1997
-0.249176	0.342101	-6.42828	5.63708e-09	9.51799e-07	10.1898
-0.275094	0.241961	-6.42723	5.66387e-09	9.55807e-07	10.1852
-0.24931	0.499648	-6.42709	5.6676e-09	9.55921e-07	10.1845
-0.338794	0.219739	-6.42626	5.68884e-09	9.58988e-07	10.1809
-0.32564	0.432524	-6.42509	5.71909e-09	9.62533e-07	10.1757
-0.35965	0.53714	-6.42492	5.72347e-09	9.62751e-07	10.175
-0.294047	0.399191	-6.42454	5.73354e-09	9.63095e-07	10.1733
-0.327915	0.155784	-6.4239	5.75019e-09	9.64697e-07	10.1705
-0.201978	0.254907	-6.42317	5.76929e-09	9.6734e-07	10.1673
-0.279515	0.259369	-6.42066	5.8353e-09	9.77362e-07	10.1562
-0.355321	0.556858	-6.41964	5.86224e-09	9.81348e-07	10.1517
-0.326129	0.410284	-6.41938	5.86919e-09	9.81987e-07	10.1506
-0.298803	0.595216	-6.41877	5.88555e-09	9.84198e-07	10.1479
-0.217375	0.298012	-6.41805	5.90484e-09	9.86897e-07	10.1447
-0.39853	0.421069	-6.41523	5.98071e-09	9.97979e-07	10.1323
-0.280506	0.617638	-6.4106	6.10769e-09	1.01808e-06	10.1119
-0.251163	0.224914	-6.40882	6.15709e-09	1.02522e-06	10.104
-0.225687	0.2146	-6.40831	6.17133e-09	1.02705e-06	10.1018
-0.456302	0.361328	-6.40748	6.19466e-09	1.03038e-06	10.0981
-0.220855	0.344649	-6.4064	6.22514e-09	1.0349e-06	10.0934
-0.277407	0.284238	-6.40521	6.25877e-09	1.03994e-06	10.0881
-0.295896	0.538267	-6.40482	6.2699e-09	1.04124e-06	10.0864
-0.369196	0.195781	-6.40453	6.27788e-09	1.04201e-06	10.0852
-0.319782	0.434228	-6.40355	6.30608e-09	1.04614e-06	10.0808
-0.302331	0.126276	-6.40314	6.31773e-09	1.04751e-06	10.079
-0.224159	0.362259	-6.40281	6.32702e-09	1.0485e-06	10.0776
-0.322651	0.33456	-6.40106	6.37741e-09	1.05462e-06	10.0699
-0.368759	0.456982	-6.40011	6.40513e-09	1.05774e-06	10.0657
-0.510205	0.41449	-6.39809	6.46387e-09	1.0661e-06	10.0568
-0.310561	0.349485	-6.39765	6.47691e-09	1.06769e-06	10.0548
-0.26754	0.364252	-6.39746	6.48248e-09	1.06804e-06	10.054
-0.205298	0.149228	-6.397	6.49579e-09	1.06911e-06	10.052
-0.319155	0.519182	-6.39595	6.52696e-09	1.07311e-06	10.0474
-0.288469	0.364074	-6.3949	6.55805e-09	1.07766e-06	10.0427
-0.371165	0.392726	-6.39455	6.56846e-09	1.0788e-06	10.0412
-0.224992	0.389812	-6.39184	6.64959e-09	1.09041e-06	10.0293
-0.462067	0.45145	-6.38898	6.73613e-09	1.10345e-06	10.0167
-0.312099	0.562049	-6.38607	6.82546e-09	1.11749e-06	10.0039
-0.363063	0.441347	-6.38476	6.86622e-09	1.12358e-06	9.99812
-0.430598	0.308138	-6.38141	6.97102e-09	1.14013e-06	9.9834
-0.22113	0.340674	-6.37994	7.01771e-09	1.14657e-06	9.97692
-0.34916	0.428375	-6.37979	7.0225e-09	1.14676e-06	9.97626
-0.373863	0.336188	-6.3793	7.03801e-09	1.14869e-06	9.97411
-0.308503	0.303801	-6.37866	7.05838e-09	1.15141e-06	9.97131
-0.312173	0.169451	-6.37814	7.07487e-09	1.1535e-06	9.96904
-0.267509	0.4328	-6.37793	7.0818e-09	1.15403e-06	9.96809
-0.349786	0.520142	-6.37755	7.09398e-09	1.15504e-06	9.96642
-0.344813	0.404535	-6.37746	7.09672e-09	1.15504e-06	9.96604
-0.292448	0.407436	-6.37526	7.1679e-09	1.16435e-06	9.95635
-0.302534	0.546601	-6.37516	7.17115e-09	1.16435e-06	9.95591
-0.375127	0.399661	-6.37488	7.18027e-09	1.16462e-06	9.95467
-0.380374	0.39078	-6.37453	7.19149e-09	1.16584e-06	9.95315
-0.269406	0.335385	-6.37303	7.2406e-09	1.17319e-06	9.94654
-0.26465	0.528529	-6.3717	7.28419e-09	1.17964e-06	9.94071
-0.260269	0.300426	-6.36988	7.3446e-09	1.18881e-06	9.93269
-0.22434	0.25827	-6.36887	7.3781e-09	1.193e-06	9.92827
-0.327072	0.515157	-6.3681	7.40378e-09	1.1953e-06	9.92489
-0.368555	0.543751	-6.36724	7.43279e-09	1.19936e-06	9.92109
-0.382712	0.265423	-6.36647	7.45854e-09	1.20228e-06	9.91773
-0.309299	0.441249	-6.36629	7.46476e-09	1.20266e-06	9.91692
-0.341177	0.545903	-6.36556	7.48939e-09	1.20539e-06	9.91372
-0.303044	0.308141	-6.36531	7.49771e-09	1.20611e-06	9.91264
-0.319304	0.550437	-6.36476	7.51635e-09	1.20849e-06	9.91023
-0.338596	0.342422	-6.3642	7.53549e-09	1.21074e-06	9.90776
-0.32443	0.312392	-6.36361	7.55584e-09	1.21297e-06	9.90514
-0.322449	0.395893	-6.36251	7.59351e-09	1.21714e-06	9.90031
-0.22041	0.172825	-6.36108	7.64253e-09	1.22437e-06	9.89406
-0.253828	0.226008	-6.36035	7.66783e-09	1.2278e-06	9.89085
-0.380418	0.220736	-6.35995	7.6818e-09	1.22941e-06	9.88908
-0.369074	0.401734	-6.35977	7.68815e-09	1.22979e-06	9.88828
-0.250612	0.241528	-6.35939	7.70132e-09	1.23127e-06	9.88662
-0.299415	0.323001	-6.35924	7.70641e-09	1.23146e-06	9.88597
-0.2839	0.445123	-6.35841	7.73559e-09	1.23549e-06	9.8823
-0.229848	0.210976	-6.35796	7.75116e-09	1.23734e-06	9.88035
-0.376847	0.252125	-6.35785	7.75507e-09	1.23734e-06	9.87986
-0.387213	0.280784	-6.35745	7.76924e-09	1.23845e-06	9.87809
-0.292874	0.426702	-6.35742	7.76998e-09	1.23845e-06	9.87799
-0.302618	0.405177	-6.3567	7.79536e-09	1.24187e-06	9.87483
-0.296815	0.251643	-6.35426	7.8819e-09	1.25438e-06	9.8641
-0.32929	0.306379	-6.3534	7.91267e-09	1.25863e-06	9.86032
-0.437529	0.468587	-6.34959	8.05017e-09	1.27856e-06	9.84358
-0.36531	0.471941	-6.3487	8.08242e-09	1.28303e-06	9.8397
-0.251805	0.431252	-6.34834	8.09561e-09	1.28382e-06	9.83811
-0.287009	0.463325	-6.34777	8.1166e-09	1.2865e-06	9.8356
-0.349311	0.553015	-6.34652	8.16258e-09	1.29313e-06	9.83011
-0.257247	0.457962	-6.34638	8.16765e-09	1.29328e-06	9.82951
-0.349367	0.431276	-6.34535	8.2057e-09	1.29804e-06	9.82499
-0.277022	0.542023	-6.34534	8.20605e-09	1.29804e-06	9.82495
-0.323579	0.494203	-6.34508	8.21581e-09	1.29893e-06	9.8238
-0.280461	0.396649	-6.34482	8.22549e-09	1.29981e-06	9.82265
-0.241801	0.310272	-6.34354	8.27295e-09	1.30665e-06	9.81707
-0.206573	0.213028	-6.34271	8.30413e-09	1.31091e-06	9.81341
-0.200034	0.239426	-6.34093	8.37107e-09	1.32015e-06	9.80561
-0.210529	0.233893	-6.33862	8.45912e-09	1.33073e-06	9.79545
-0.283356	0.478567	-6.33857	8.46081e-09	1.33073e-06	9.79526
-0.343553	0.328214	-6.33185	8.72169e-09	1.36855e-06	9.76576
-0.454459	0.376516	-6.32973	8.80542e-09	1.3803e-06	9.75648
-0.259742	0.2255	-6.32954	8.81279e-09	1.38076e-06	9.75567
-0.320517	0.505687	-6.32904	8.83298e-09	1.38323e-06	9.75344
-0.293451	0.529568	-6.32531	8.98281e-09	1.40599e-06	9.73711
-0.343316	0.451086	-6.32515	8.98934e-09	1.40631e-06	9.7364
-0.345823	0.580904	-6.32446	9.01745e-09	1.41001e-06	9.73337
-0.263732	0.308004	-6.32353	9.05527e-09	1.41336e-06	9.7293
-0.329923	0.511289	-6.32349	9.05696e-09	1.41336e-06	9.72912
-0.333006	0.477944	-6.32213	9.11254e-09	1.42083e-06	9.72318
-0.276386	0.348819	-6.3221	9.11388e-09	1.42083e-06	9.72304
-0.325952	0.58493	-6.3217	9.1302e-09	1.42266e-06	9.7213
-0.337196	0.470943	-6.32151	9.13804e-09	1.42317e-06	9.72047
-0.316467	0.419205	-6.32132	9.14617e-09	1.42361e-06	9.7196
-0.314372	0.572689	-6.32112	9.15434e-09	1.42361e-06	9.71873
-0.214171	0.459937	-6.32112	9.15449e-09	1.42361e-06	9.71872
-0.241388	0.297277	-6.31879	9.25092e-09	1.43718e-06	9.70854
-0.375614	0.411179	-6.31696	9.32778e-09	1.44679e-06	9.70051
-0.219513	0.177272	-6.31688	9.33125e-09	1.44679e-06	9.70014
-0.298738	0.262321	-6.31529	9.39822e-09	1.45573e-06	9.6932
-0.300248	0.562403	-6.31515	9.40424e-09	1.45594e-06	9.69258
-0.318033	0.614693	-6.31358	9.47083e-09	1.4648e-06	9.68573
-0.252933	0.166988	-6.31325	9.48498e-09	1.46627e-06	9.68427
-0.252739	0.260297	-6.31304	9.49411e-09	1.46658e-06	9.68334
-0.27874	0.514032	-6.31299	9.49636e-09	1.46658e-06	9.68311
-0.396187	0.490698	-6.31124	9.57126e-09	1.47741e-06	9.67548
-0.244798	0.26947	-6.31017	9.61754e-09	1.48383e-06	9.6708
-0.335401	0.551359	-6.30999	9.62571e-09	1.48436e-06	9.66997
-0.224985	0.312452	-6.30835	9.69695e-09	1.49461e-06	9.66281
-0.332214	0.321305	-6.30805	9.70993e-09	1.49587e-06	9.66151
-0.273231	0.337688	-6.30779	9.7217e-09	1.49695e-06	9.66033
-0.263473	0.426495	-6.30589	9.80533e-09	1.50908e-06	9.65202
-0.285873	0.31391	-6.30398	9.89011e-09	1.52063e-06	9.64365
-0.295654	0.603999	-6.30382	9.89685e-09	1.52092e-06	9.64299
-0.24069	0.161268	-6.3007	1.0037e-08	1.54052e-06	9.62933
-0.292992	0.395759	-6.30066	1.00391e-08	1.54052e-06	9.62913
-0.214145	0.222178	-6.3002	1.006e-08	1.54297e-06	9.62712
-0.309199	0.459818	-6.29651	1.02284e-08	1.56649e-06	9.61099
-0.235089	0.387701	-6.29519	1.02893e-08	1.57428e-06	9.60523
-0.330696	0.517777	-6.29501	1.02981e-08	1.57485e-06	9.6044
-0.274442	0.440224	-6.29344	1.03711e-08	1.58447e-06	9.59754
-0.315367	0.532574	-6.29303	1.039e-08	1.58658e-06	9.59578
-0.278172	0.326435	-6.29261	1.04097e-08	1.58882e-06	9.59393
-0.333195	0.584062	-6.29072	1.04987e-08	1.60161e-06	9.58567
-0.361751	0.291316	-6.28936	1.05634e-08	1.6107e-06	9.5797
-0.297147	0.213531	-6.28676	1.06877e-08	1.62829e-06	9.56834
-0.230516	0.308511	-6.28661	1.06951e-08	1.6284e-06	9.56767
-0.261378	0.480784	-6.28439	1.08025e-08	1.64396e-06	9.55797
-0.336257	0.536532	-6.28185	1.09264e-08	1.662e-06	9.54689
-0.296059	0.573418	-6.28026	1.10051e-08	1.67316e-06	9.53993
-0.331916	0.575422	-6.2783	1.11024e-08	1.6855e-06	9.53137
-0.26473	0.251181	-6.27781	1.11268e-08	1.68839e-06	9.52924
-0.275556	0.417046	-6.2768	1.1178e-08	1.69533e-06	9.52479
-0.304836	0.510803	-6.27565	1.1236e-08	1.70248e-06	9.51976
-0.312926	0.427875	-6.27553	1.1242e-08	1.70255e-06	9.51924
-0.324482	0.517314	-6.27542	1.12473e-08	1.70255e-06	9.51878
-0.342715	0.313094	-6.27489	1.12744e-08	1.70582e-06	9.51645
-0.309034	0.308138	-6.27425	1.13066e-08	1.70986e-06	9.51368
-0.333299	0.476465	-6.27317	1.13619e-08	1.7174e-06	9.50894
-0.323846	0.40984	-6.27266	1.13881e-08	1.72053e-06	9.5067
-0.242555	0.343085	-6.27253	1.13949e-08	1.72072e-06	9.50613
-0.385073	0.475205	-6.27148	1.14486e-08	1.728e-06	9.50156
-0.336217	0.597097	-6.27115	1.14656e-08	1.72851e-06	9.50011
-0.415477	0.436889	-6.27109	1.14685e-08	1.72851e-06	9.49987
-0.213333	0.190605	-6.2699	1.15303e-08	1.73615e-06	9.49466
-0.264274	0.551054	-6.26885	1.15848e-08	1.74352e-06	9.49008
-0.331395	0.388837	-6.26872	1.15914e-08	1.74367e-06	9.48952
-0.267874	0.222049	-6.26837	1.161e-08	1.74502e-06	9.48797
-0.291637	0.290579	-6.2682	1.16188e-08	1.74502e-06	9.48723
-0.35075	0.305392	-6.26812	1.16229e-08	1.74502e-06	9.48689
-0.289878	0.497542	-6.2681	1.16242e-08	1.74502e-06	9.48678
-0.320512	0.3358	-6.26786	1.16367e-08	1.74502e-06	9.48573
-0.321778	0.370224	-6.26779	1.16401e-08	1.74502e-06	9.48546
-0.350675	0.457324	-6.26771	1.16441e-08	1.74502e-06	9.48512
-0.217223	0.207821	-6.2677	1.16449e-08	1.74502e-06	9.48505
-0.209685	0.237487	-6.2671	1.16764e-08	1.74889e-06	9.48243
-0.20492	0.305308	-6.26673	1.16958e-08	1.75012e-06	9.48082
-0.228335	0.429328	-6.26636	1.17153e-08	1.75221e-06	9.4792
-0.266625	0.38514	-6.26595	1.1737e-08	1.75462e-06	9.4774
-0.263545	0.423446	-6.26533	1.17699e-08	1.75786e-06	9.47469
-0.31889	0.412993	-6.2653	1.1771e-08	1.75786e-06	9.47459
-0.356086	0.483191	-6.26522	1.17756e-08	1.75786e-06	9.47422
-0.312567	0.430845	-6.26478	1.17989e-08	1.75967e-06	9.47229
-0.317523	0.481178	-6.26423	1.18281e-08	1.76319e-06	9.46989
-0.328872	0.31026	-6.26155	1.19715e-08	1.78201e-06	9.4582
-0.295961	0.442693	-6.26085	1.20094e-08	1.78681e-06	9.45512
-0.28416	0.269975	-6.26045	1.20307e-08	1.78912e-06	9.45341
-0.276899	0.61007	-6.26016	1.20463e-08	1.79059e-06	9.45215
-0.229423	0.280104	-6.25936	1.20897e-08	1.79549e-06	9.44866
-0.416958	0.34912	-6.25935	1.20907e-08	1.79549e-06	9.44858
-0.238968	0.303102	-6.25888	1.21162e-08	1.79756e-06	9.44653
-0.242946	0.398728	-6.25645	1.22492e-08	1.81473e-06	9.43593
-0.307764	0.531918	-6.25481	1.23399e-08	1.82729e-06	9.42877
-0.231664	0.205498	-6.25406	1.23816e-08	1.8326e-06	9.42549
-0.336873	0.473146	-6.25238	1.24753e-08	1.84491e-06	9.41817
-0.316546	0.532392	-6.2518	1.25077e-08	1.84865e-06	9.41565
-0.278667	0.547369	-6.25081	1.25635e-08	1.85601e-06	9.41134
-0.243389	0.290442	-6.24878	1.26788e-08	1.87217e-06	9.40246
-0.266145	0.404117	-6.2483	1.2706e-08	1.8753e-06	9.40038
-0.2953	0.550292	-6.24747	1.27538e-08	1.88146e-06	9.39674
-0.227104	0.190081	-6.24735	1.27606e-08	1.88158e-06	9.39622
-0.35198	0.327275	-6.24603	1.28366e-08	1.89099e-06	9.39046
-0.352449	0.553814	-6.24592	1.28425e-08	1.89099e-06	9.39001
-0.332593	0.437624	-6.24516	1.28864e-08	1.89566e-06	9.3867
-0.320395	0.494837	-6.24406	1.29506e-08	1.90421e-06	9.38187
-0.263055	0.223906	-6.24354	1.29808e-08	1.90775e-06	9.37961
-0.209898	0.244076	-6.24173	1.30865e-08	1.92053e-06	9.37174
-0.249508	0.496968	-6.24033	1.31694e-08	1.93004e-06	9.3656
-0.300888	0.446941	-6.2392	1.32362e-08	1.93711e-06	9.3607
-0.316085	0.508985	-6.23743	1.33416e-08	1.9498e-06	9.35299
-0.247353	0.220306	-6.23722	1.33543e-08	1.95043e-06	9.35207
-0.339759	0.427618	-6.23715	1.33584e-08	1.95043e-06	9.35177
-0.233192	0.34809	-6.23649	1.33983e-08	1.95535e-06	9.34888
-0.292305	0.425101	-6.23367	1.3569e-08	1.97749e-06	9.33659
-0.260569	0.522561	-6.23337	1.35873e-08	1.97924e-06	9.33528
-0.248209	0.372945	-6.23287	1.3618e-08	1.98278e-06	9.33309
-0.278231	0.583579	-6.23125	1.3717e-08	1.99627e-06	9.32606
-0.287092	0.493443	-6.22818	1.39078e-08	2.02122e-06	9.31265
-0.305179	0.376828	-6.22715	1.39717e-08	2.02957e-06	9.3082
-0.207219	0.167405	-6.22505	1.4104e-08	2.04783e-06	9.29905
-0.315233	0.462647	-6.22398	1.41719e-08	2.05614e-06	9.29439
-0.262906	0.396124	-6.22384	1.41809e-08	2.05614e-06	9.29377
-0.251137	0.535065	-6.22367	1.41921e-08	2.05666e-06	9.293
-0.218977	0.322721	-6.22358	1.41976e-08	2.05666e-06	9.29263
0.380779	0.55003	6.22338	1.42102e-08	2.05753e-06	9.29177
-0.306622	0.320041	-6.22305	1.42313e-08	2.05962e-06	9.29033
-0.353062	0.55421	-6.22266	1.42565e-08	2.06232e-06	9.28861
-0.235809	0.232623	-6.22112	1.43554e-08	2.07567e-06	9.2819
-0.426059	0.343545	-6.22034	1.44052e-08	2.08192e-06	9.27854
-0.25264	0.574726	-6.21985	1.44371e-08	2.08556e-06	9.27639
-0.334765	0.40468	-6.21901	1.44917e-08	2.09248e-06	9.27273
-0.338423	0.5643	-6.21868	1.4513e-08	2.09459e-06	9.2713
-0.23344	0.284544	-6.21804	1.4555e-08	2.09969e-06	9.26849
-0.383714	0.428479	-6.21702	1.46213e-08	2.1073e-06	9.26409
-0.278295	0.422418	-6.21638	1.46638e-08	2.11246e-06	9.26127
-0.263567	0.358473	-6.21508	1.47492e-08	2.12281e-06	9.25563
-0.264314	0.391178	-6.21456	1.47834e-08	2.12676e-06	9.25338
-0.352256	0.495476	-6.21413	1.48124e-08	2.12995e-06	9.25148
0.362632	0.664294	6.21288	1.48958e-08	2.14095e-06	9.24603
-0.321882	0.385716	-6.21174	1.49722e-08	2.15094e-06	9.24107
-0.220008	0.165019	-6.21129	1.50022e-08	2.15427e-06	9.23912
-0.328692	0.52497	-6.2108	1.50352e-08	2.15744e-06	9.23699
-0.273834	0.291002	-6.21076	1.50381e-08	2.15744e-06	9.2368
-0.254693	0.214786	-6.21056	1.50514e-08	2.15836e-06	9.23595
-0.320885	0.324862	-6.20983	1.51009e-08	2.16447e-06	9.23276
-0.270539	0.364748	-6.20877	1.51726e-08	2.17375e-06	9.22816
-0.314115	0.474697	-6.20752	1.52576e-08	2.18493e-06	9.22274
-0.362599	0.392882	-6.20737	1.5268e-08	2.18542e-06	9.22208
-0.285718	0.403325	-6.20642	1.5333e-08	2.19372e-06	9.21795
-0.317873	0.497555	-6.20498	1.54328e-08	2.20699e-06	9.21166
-0.347226	0.265618	-6.20272	1.55893e-08	2.22445e-06	9.20187
-0.302602	0.436316	-6.2018	1.56541e-08	2.2315e-06	9.19784
-0.349363	0.303145	-6.20075	1.57275e-08	2.23992e-06	9.1933
-0.259894	0.249239	-6.19697	1.59966e-08	2.27524e-06	9.17683
-0.436475	0.470141	-6.19696	1.59973e-08	2.27524e-06	9.17679
-0.328879	0.553694	-6.19582	1.6079e-08	2.28479e-06	9.17184
-0.339707	0.301804	-6.19369	1.62328e-08	2.3056e-06	9.1626
-0.379985	0.425446	-6.19282	1.62966e-08	2.31361e-06	9.1588
-0.259252	0.503288	-6.19191	1.63629e-08	2.32196e-06	9.15486
-0.340997	0.499498	-6.19108	1.64244e-08	2.32964e-06	9.15122
-0.287621	0.294752	-6.18902	1.65762e-08	2.3501e-06	9.14229
-0.371025	0.41765	-6.18675	1.67452e-08	2.37192e-06	9.13244
-0.326722	0.277906	-6.18632	1.6778e-08	2.37442e-06	9.13054
-0.29423	0.146135	-6.18325	1.70102e-08	2.40486e-06	9.1172
-0.358132	0.472296	-6.18317	1.70162e-08	2.40486e-06	9.11686
-0.311966	0.302511	-6.18287	1.70388e-08	2.40697e-06	9.11558
-0.265196	0.243198	-6.18204	1.71025e-08	2.41379e-06	9.11195
-0.342024	0.266549	-6.18101	1.71817e-08	2.42387e-06	9.10747
-0.253168	0.356241	-6.18013	1.72493e-08	2.43122e-06	9.10366
-0.309195	0.507311	-6.17992	1.72654e-08	2.43239e-06	9.10275
-0.301611	0.285454	-6.17949	1.7299e-08	2.43603e-06	9.10087
-0.275909	0.235446	-6.17748	1.74547e-08	2.45685e-06	9.09217
-0.239688	0.358274	-6.17668	1.75179e-08	2.46463e-06	9.08867
-0.248913	0.181633	-6.17634	1.75441e-08	2.46721e-06	9.08721
-0.353119	0.487368	-6.17616	1.75585e-08	2.46813e-06	9.08642
-0.261701	0.457344	-6.17153	1.79261e-08	2.51112e-06	9.06631
-0.427832	0.340759	-6.1715	1.79285e-08	2.51112e-06	9.06618
-0.28923	0.352681	-6.17124	1.79492e-08	2.51177e-06	9.06506
-0.336802	0.591986	-6.1695	1.8089e-08	2.5302e-06	9.05753
-0.256247	0.396817	-6.16929	1.81063e-08	2.5315e-06	9.0566
-0.33697	0.539329	-6.16792	1.82178e-08	2.5448e-06	9.05065
-0.249435	0.261526	-6.16626	1.8353e-08	2.56255e-06	9.04347
-0.292765	0.608799	-6.1657	1.83991e-08	2.5667e-06	9.04104
-0.291122	0.55126	-6.16543	1.84213e-08	2.56865e-06	9.03987
-0.322229	0.529471	-6.16382	1.85548e-08	2.58612e-06	9.03286
-0.222558	0.203033	-6.16351	1.85805e-08	2.58854e-06	9.03152
-0.277731	0.497834	-6.16294	1.86279e-08	2.59284e-06	9.02904
-0.287474	0.357117	-6.16019	1.88585e-08	2.6226e-06	9.01711
-0.22685	0.160369	-6.1596	1.89083e-08	2.62836e-06	9.01455
-0.330124	0.452705	-6.15939	1.89258e-08	2.62907e-06	9.01365
-0.314218	0.381169	-6.15934	1.89302e-08	2.62907e-06	9.01342
-0.230692	0.487131	-6.15834	1.90145e-08	2.63961e-06	9.00911
-0.348859	0.474014	-6.15766	1.90729e-08	2.64654e-06	9.00614
-0.280653	0.230294	-6.15736	1.90985e-08	2.64854e-06	9.00483
-0.302167	0.406519	-6.15527	1.92771e-08	2.67014e-06	8.9958
-0.277222	0.521871	-6.15365	1.94179e-08	2.68769e-06	8.98874
-0.27191	0.274727	-6.15275	1.94953e-08	2.69559e-06	8.98488
-0.368401	0.540858	-6.15094	1.96543e-08	2.71398e-06	8.977
-0.268482	0.285345	-6.15059	1.96845e-08	2.71696e-06	8.97551
-0.275478	0.550103	-6.14957	1.9775e-08	2.72824e-06	8.97106
-0.276174	0.548984	-6.14848	1.98712e-08	2.7403e-06	8.96635
-0.376285	0.377929	-6.14777	1.99339e-08	2.74775e-06	8.96329
-0.363759	0.542054	-6.14759	1.99505e-08	2.74882e-06	8.96249
-0.293755	0.588198	-6.14681	2.00196e-08	2.75713e-06	8.95913
-0.346597	0.529639	-6.14641	2.00554e-08	2.76084e-06	8.9574
-0.260891	0.372395	-6.14487	2.01942e-08	2.77874e-06	8.9507
-0.245984	0.107985	-6.14087	2.05577e-08	2.82378e-06	8.9334
-0.258635	0.133357	-6.13993	2.06446e-08	2.83323e-06	8.9293
-0.22062	0.252569	-6.1398	2.06568e-08	2.83367e-06	8.92873
-0.349972	0.481705	-6.13765	2.0856e-08	2.85974e-06	8.91942
-0.388248	0.40375	-6.13554	2.10527e-08	2.88383e-06	8.91031
-0.292844	0.397758	-6.13547	2.10593e-08	2.88383e-06	8.91001
-0.301184	0.536703	-6.13505	2.1099e-08	2.888e-06	8.90818
-0.231334	0.385614	-6.13459	2.11424e-08	2.89264e-06	8.90619
-0.208316	0.364244	-6.1345	2.11514e-08	2.89264e-06	8.90577
-0.215247	0.274223	-6.13419	2.11802e-08	2.89531e-06	8.90445
-0.327938	0.554499	-6.13068	2.15142e-08	2.93585e-06	8.88927
-0.276151	0.25811	-6.12948	2.163e-08	2.94779e-06	8.88407
-0.298156	0.55701	-6.12873	2.1703e-08	2.95517e-06	8.8808
-0.244535	0.573683	-6.12818	2.1756e-08	2.95994e-06	8.87843
-0.298699	0.398117	-6.12817	2.17569e-08	2.95994e-06	8.87839
-0.224175	0.51686	-6.12618	2.19511e-08	2.98376e-06	8.86977
-0.273423	0.605593	-6.12606	2.19624e-08	2.98379e-06	8.86927
-0.202853	0.277785	-6.12598	2.19706e-08	2.98379e-06	8.86891
-0.254524	0.52701	-6.12585	2.19828e-08	2.98379e-06	8.86837
-0.208683	0.162339	-6.12579	2.19894e-08	2.98379e-06	8.86808
-0.228286	0.17675	-6.12467	2.20991e-08	2.99736e-06	8.86325
-0.305055	0.291177	-6.12335	2.22297e-08	3.01377e-06	8.85754
-0.218358	0.165179	-6.12216	2.23484e-08	3.02702e-06	8.85237
-0.336642	0.446242	-6.12208	2.23564e-08	3.02702e-06	8.85202
-0.269372	0.592972	-6.12144	2.24196e-08	3.03426e-06	8.84928
-0.316249	0.542799	-6.11962	2.26021e-08	3.05765e-06	8.84141
-0.313482	0.292568	-6.11772	2.27953e-08	3.08245e-06	8.83316
-0.352815	0.617012	-6.11599	2.29718e-08	3.10497e-06	8.82568
0.287085	0.741008	6.11394	2.31826e-08	3.13211e-06	8.81682
-0.21065	0.52279	-6.11359	2.32187e-08	3.13564e-06	8.8153
-0.296628	0.474852	-6.1127	2.33108e-08	3.14672e-06	8.81147
-0.270581	0.556778	-6.11249	2.33327e-08	3.14832e-06	8.81056
-0.212822	0.280894	-6.11234	2.3348e-08	3.14902e-06	8.80992
-0.401255	0.289631	-6.11222	2.3361e-08	3.14903e-06	8.80938
-0.258655	0.407652	-6.1121	2.33726e-08	3.14903e-06	8.8089
-0.314487	0.405227	-6.11205	2.33783e-08	3.14903e-06	8.80866
-0.341417	0.411475	-6.11021	2.35708e-08	3.17223e-06	8.80071
-0.266183	0.350912	-6.10972	2.3622e-08	3.17777e-06	8.7986
-0.310617	0.402667	-6.10876	2.37241e-08	3.19012e-06	8.79442
-0.285936	0.317375	-6.10771	2.38351e-08	3.20368e-06	8.78989
-0.271943	0.508875	-6.10646	2.39675e-08	3.22009e-06	8.78452
-0.317819	0.317339	-6.1056	2.40596e-08	3.23108e-06	8.7808
-0.268725	0.330491	-6.1055	2.40705e-08	3.23116e-06	8.78035
-0.276122	0.285979	-6.10533	2.40894e-08	3.2323e-06	8.7796
-0.357326	0.350933	-6.10452	2.41764e-08	3.24259e-06	8.7761
-0.251916	0.372043	-6.10406	2.42251e-08	3.24773e-06	8.77415
-0.379542	0.511713	-6.10337	2.43003e-08	3.25502e-06	8.77114
-0.322352	0.654148	-6.10215	2.4433e-08	3.2686e-06	8.76586
-0.292941	0.455389	-6.10165	2.44873e-08	3.27447e-06	8.7637
-0.350286	0.441958	-6.10018	2.46474e-08	3.29091e-06	8.75738
-0.249394	0.435321	-6.10014	2.46523e-08	3.29091e-06	8.75719
-0.24095	0.49621	-6.09912	2.47642e-08	3.30304e-06	8.75279
-0.254895	0.142051	-6.09899	2.47783e-08	3.30351e-06	8.75224
-0.332221	0.474903	-6.09803	2.48854e-08	3.31636e-06	8.74806
-0.326953	0.393943	-6.09759	2.49335e-08	3.32028e-06	8.74619
-0.247726	0.529209	-6.09741	2.4954e-08	3.32028e-06	8.74539
-0.38268	0.409916	-6.0974	2.49547e-08	3.32028e-06	8.74536
-0.279388	0.425285	-6.09738	2.49572e-08	3.32028e-06	8.74527
-0.294674	0.425905	-6.09707	2.49916e-08	3.32345e-06	8.74393
-0.282477	0.378363	-6.0947	2.52569e-08	3.3573e-06	8.73369
-0.210338	0.289238	-6.09368	2.53719e-08	3.37115e-06	8.72928
-0.353555	0.395829	-6.09324	2.54218e-08	3.37636e-06	8.72737
-0.298353	0.432902	-6.0927	2.54829e-08	3.38304e-06	8.72505
-0.383078	0.44208	-6.0923	2.55278e-08	3.38741e-06	8.72334
-0.265924	0.396134	-6.09222	2.55375e-08	3.38741e-06	8.72297
-0.257206	0.527752	-6.09181	2.55834e-08	3.39207e-06	8.72123
-0.286805	0.460162	-6.09163	2.56041e-08	3.39336e-06	8.72045
-0.347073	0.474073	-6.09112	2.56624e-08	3.39821e-06	8.71824
-0.28971	0.433221	-6.09071	2.57092e-08	3.40297e-06	8.71647
-0.217947	0.150832	-6.09018	2.57702e-08	3.40816e-06	8.71417
-0.310831	0.410927	-6.08959	2.58378e-08	3.41423e-06	8.71163
-0.237254	0.179225	-6.08855	2.59582e-08	3.42869e-06	8.70712
-0.344603	0.518974	-6.08836	2.59798e-08	3.43009e-06	8.70632
-0.251084	0.300927	-6.08797	2.60243e-08	3.43452e-06	8.70466
-0.408061	0.370039	-6.08321	2.65812e-08	3.50359e-06	8.68412
-0.432344	0.454963	-6.08177	2.67521e-08	3.52314e-06	8.6779
-0.203262	0.199047	-6.08149	2.67857e-08	3.52608e-06	8.67669
-0.268581	0.341156	-6.08117	2.68237e-08	3.5296e-06	8.67531
-0.339021	0.494017	-6.08099	2.68454e-08	3.53097e-06	8.67453
-0.327554	0.541757	-6.08083	2.68645e-08	3.5318e-06	8.67384
-0.268036	0.337841	-6.08075	2.68743e-08	3.5318e-06	8.67349
-0.316066	0.439076	-6.08055	2.68984e-08	3.53248e-06	8.67261
-0.287925	0.170363	-6.08052	2.6902e-08	3.53248e-06	8.67248
-0.340451	0.490064	-6.0792	2.70597e-08	3.54873e-06	8.66681
-0.281738	0.412376	-6.07849	2.71458e-08	3.55852e-06	8.66373
-0.292306	0.280027	-6.07789	2.72188e-08	3.56511e-06	8.66113
-0.228751	0.481901	-6.07775	2.72356e-08	3.56581e-06	8.66053
0.225004	0.627895	6.07626	2.74157e-08	3.5879e-06	8.65414
-0.229731	0.234471	-6.07562	2.74944e-08	3.59548e-06	8.65136
-0.327216	0.446881	-6.07555	2.75036e-08	3.59548e-06	8.65103
-0.262808	0.396898	-6.07551	2.75082e-08	3.59548e-06	8.65087
-0.277574	0.380397	-6.07488	2.75854e-08	3.60257e-06	8.64815
-0.306219	0.426721	-6.0746	2.76196e-08	3.60553e-06	8.64695
-0.322435	0.379124	-6.07332	2.77774e-08	3.62311e-06	8.64143
-0.274374	0.488037	-6.07209	2.79294e-08	3.64141e-06	8.63614
-0.283049	0.421779	-6.07194	2.79483e-08	3.64236e-06	8.63548
-0.305492	0.650597	-6.07015	2.81709e-08	3.66985e-06	8.62779
-0.295283	0.423924	-6.06968	2.82303e-08	3.67606e-06	8.62574
-0.317241	0.579315	-6.06954	2.82475e-08	3.67677e-06	8.62515
-0.301025	0.498891	-6.06923	2.82872e-08	3.67984e-06	8.62379
-0.282891	0.471184	-6.06917	2.82946e-08	3.67984e-06	8.62354
-0.263176	0.343599	-6.06906	2.83083e-08	3.68009e-06	8.62307
-0.269738	0.490536	-6.06815	2.84232e-08	3.69043e-06	8.61914
-0.321021	0.553205	-6.06728	2.85332e-08	3.70011e-06	8.61539
-0.310882	0.275979	-6.06517	2.8802e-08	3.73342e-06	8.6063
-0.285889	0.563272	-6.06351	2.90147e-08	3.75787e-06	8.59917
-0.301994	0.615795	-6.06332	2.90401e-08	3.75961e-06	8.59832
-0.260164	0.434467	-6.06317	2.90595e-08	3.76056e-06	8.59767
-0.27273	0.383627	-6.06117	2.93179e-08	3.79087e-06	8.58908
-0.383117	0.469211	-6.05928	2.9565e-08	3.81967e-06	8.58094
-0.390259	0.468736	-6.05907	2.95932e-08	3.82174e-06	8.58002
-0.386993	0.494946	-6.05662	2.99164e-08	3.85711e-06	8.56948
-0.200433	0.117428	-6.05608	2.99881e-08	3.86476e-06	8.56716
-0.294502	0.312094	-6.05498	3.01357e-08	3.88058e-06	8.5624
-0.310619	0.332459	-6.05156	3.0596e-08	3.93339e-06	8.5477
-0.251602	0.563958	-6.05145	3.0611e-08	3.9337e-06	8.54723
-0.267863	0.326217	-6.05046	3.0746e-08	3.94943e-06	8.54296
-0.201521	0.154475	-6.04941	3.08907e-08	3.96639e-06	8.53841
-0.302083	0.247301	-6.04789	3.1099e-08	3.99149e-06	8.53189
-0.257242	0.501011	-6.04745	3.11603e-08	3.99773e-06	8.52998
-0.321795	0.527253	-6.04561	3.14153e-08	4.02879e-06	8.52208
-0.325179	0.317375	-6.04495	3.15071e-08	4.03725e-06	8.51925
-0.297795	0.326158	-6.04391	3.16537e-08	4.05437e-06	8.51475
-0.258496	0.32945	-6.04343	3.1721e-08	4.06134e-06	8.51269
-0.348072	0.38075	-6.04322	3.17506e-08	4.06347e-06	8.51178
-0.332943	0.416171	-6.04161	3.1978e-08	4.09037e-06	8.50486
-0.298046	0.457329	-6.04155	3.19869e-08	4.09037e-06	8.50459
-0.331651	0.514655	-6.04055	3.21291e-08	4.1052e-06	8.50029
-0.398344	0.589828	-6.04043	3.21461e-08	4.10569e-06	8.49978
-0.21309	0.26722	-6.03939	3.22943e-08	4.12294e-06	8.49532
-0.221581	0.207916	-6.03888	3.23677e-08	4.12894e-06	8.49312
0.342046	0.40579	6.03703	3.26345e-08	4.16128e-06	8.48516
-0.406285	0.364624	-6.03656	3.27025e-08	4.16825e-06	8.48314
-0.363691	0.414891	-6.03599	3.27851e-08	4.17707e-06	8.4807
-0.351694	0.468518	-6.0359	3.27987e-08	4.17711e-06	8.48029
-0.338388	0.22469	-6.03536	3.28773e-08	4.18521e-06	8.47797
-0.256746	0.65102	-6.03528	3.28891e-08	4.18521e-06	8.47763
0.32083	0.618591	6.03431	3.30304e-08	4.20149e-06	8.47347
-0.298222	0.609518	-6.03243	3.33068e-08	4.23493e-06	8.46539
-0.258265	0.507002	-6.03232	3.33234e-08	4.23532e-06	8.4649
-0.293822	0.397427	-6.0315	3.34446e-08	4.2488e-06	8.46138
-0.277649	0.337938	-6.03134	3.3468e-08	4.2488e-06	8.46071
-0.324734	0.575515	-6.03052	3.35904e-08	4.26119e-06	8.45717
-0.331401	0.505674	-6.0293	3.37721e-08	4.28018e-06	8.45194
-0.225627	0.419964	-6.02904	3.38116e-08	4.28099e-06	8.4508
-0.299142	0.524909	-6.029	3.38174e-08	4.28099e-06	8.45064
-0.243685	0.525509	-6.02794	3.39771e-08	4.2992e-06	8.44607
-0.234379	0.368919	-6.02667	3.41687e-08	4.3217e-06	8.44062
-0.256641	0.271448	-6.02597	3.42754e-08	4.33344e-06	8.43759
-0.294234	0.413366	-6.02497	3.44278e-08	4.35033e-06	8.43329
-0.385482	0.360041	-6.02491	3.44367e-08	4.35033e-06	8.43304
-0.224114	0.287433	-6.02464	3.44783e-08	4.35182e-06	8.43187
-0.342795	0.395582	-6.02456	3.44903e-08	4.35182e-06	8.43153
-0.334827	0.482131	-6.02427	3.45338e-08	4.35556e-06	8.43031
-0.282618	0.417363	-6.02405	3.45679e-08	4.35811e-06	8.42935
-0.329502	0.606339	-6.02314	3.47078e-08	4.37398e-06	8.42544
-0.26886	0.535872	-6.02298	3.47315e-08	4.37521e-06	8.42478
-0.205735	0.250269	-6.02192	3.48952e-08	4.39406e-06	8.42022
-0.362187	0.479825	-6.02165	3.49375e-08	4.39761e-06	8.41904
-0.322166	0.428689	-6.02127	3.49965e-08	4.40327e-06	8.41741
-0.3218	0.363127	-6.02099	3.504e-08	4.40697e-06	8.4162
-0.253559	0.361195	-6.01914	3.53287e-08	4.44149e-06	8.40825
-0.314802	0.434806	-6.01899	3.53522e-08	4.44267e-06	8.4076
-0.266112	0.191313	-6.018	3.55078e-08	4.45904e-06	8.40335
-0.247543	0.45432	-6.01798	3.5511e-08	4.45904e-06	8.40326
-0.268474	0.490281	-6.01767	3.55589e-08	4.46225e-06	8.40195
-0.201707	0.261049	-6.01755	3.55778e-08	4.46225e-06	8.40144
-0.254528	0.150432	-6.01754	3.55793e-08	4.46225e-06	8.4014
-0.274423	0.40495	-6.01725	3.56253e-08	4.46623e-06	8.40014
-0.231583	0.373473	-6.0167	3.57127e-08	4.47517e-06	8.39777
-0.316842	0.449983	-6.01662	3.57252e-08	4.47517e-06	8.39743
-0.264848	0.340928	-6.01566	3.58774e-08	4.49244e-06	8.39331
-0.340696	0.551509	-6.0152	3.59509e-08	4.49984e-06	8.39132
-0.30614	0.519089	-6.01447	3.60669e-08	4.51255e-06	8.3882
-0.270905	0.468542	-6.01404	3.61355e-08	4.51934e-06	8.38636
-0.232058	0.412773	-6.01375	3.61826e-08	4.52342e-06	8.38509
-0.300056	0.448284	-6.01308	3.629e-08	4.53503e-06	8.38222
-0.263061	0.403262	-6.01236	3.64051e-08	4.5476e-06	8.37915
0.296779	0.357207	6.01189	3.64809e-08	4.55343e-06	8.37714
-0.334244	0.324397	-6.01124	3.65863e-08	4.56094e-06	8.37434
-0.346158	0.494881	-6.01068	3.66774e-08	4.56886e-06	8.37193
-0.388403	0.529339	-6.01031	3.67372e-08	4.57448e-06	8.37035
-0.274842	0.463885	-6.00949	3.6871e-08	4.58749e-06	8.36682
-0.306723	0.477699	-6.00873	3.69953e-08	4.60113e-06	8.36356
-0.419275	0.251911	-6.00811	3.70975e-08	4.612e-06	8.36089
-0.313306	0.63935	-6.0075	3.71969e-08	4.62253e-06	8.35829
-0.216628	0.586421	-6.007	3.72806e-08	4.63032e-06	8.35611
-0.274299	0.445952	-6.00649	3.7364e-08	4.63777e-06	8.35395
-0.286058	0.447091	-6.00625	3.74031e-08	4.64079e-06	8.35293
-0.335856	0.528708	-6.00542	3.75413e-08	4.65609e-06	8.34936
-0.353844	0.509771	-6.00455	3.7687e-08	4.67231e-06	8.3456
-0.424375	0.501212	-6.00375	3.78198e-08	4.68603e-06	8.34219
-0.293709	0.429725	-6.00354	3.78555e-08	4.68763e-06	8.34128
-0.279875	0.568077	-6.00246	3.80365e-08	4.70632e-06	8.33665
-0.22275	0.437171	-6.00188	3.81336e-08	4.71647e-06	8.33418
-0.358728	0.421107	-6.00086	3.83068e-08	4.73602e-06	8.32979
-0.302986	0.554258	-5.99993	3.84642e-08	4.7536e-06	8.32581
-0.314309	0.346178	-5.99968	3.85076e-08	4.75521e-06	8.32472
-0.285154	0.456808	-5.99816	3.87667e-08	4.78532e-06	8.31822
-0.327916	0.426542	-5.99742	3.88937e-08	4.7957e-06	8.31505
-0.259357	0.532985	-5.99741	3.88967e-08	4.7957e-06	8.31497
-0.254138	0.434706	-5.99628	3.90918e-08	4.81628e-06	8.31013
-0.312688	0.431756	-5.99581	3.9172e-08	4.82014e-06	8.30814
-0.237082	0.567179	-5.99534	3.92541e-08	4.82645e-06	8.30611
-0.294373	0.254578	-5.99495	3.93227e-08	4.83299e-06	8.30442
-0.32625	0.184217	-5.99305	3.96538e-08	4.86795e-06	8.29629
-0.267974	0.486446	-5.99243	3.9763e-08	4.87752e-06	8.29362
-0.343204	0.547699	-5.99194	3.98481e-08	4.88476e-06	8.29155
-0.203672	0.278479	-5.99192	3.98532e-08	4.88476e-06	8.29143
-0.208906	0.367967	-5.99152	3.99224e-08	4.89133e-06	8.28975
-0.221939	0.303027	-5.98998	4.01958e-08	4.92097e-06	8.28313
-0.371129	0.431021	-5.98949	4.02838e-08	4.92982e-06	8.28101
-0.298586	0.527207	-5.98897	4.03752e-08	4.93908e-06	8.27881
-0.234639	0.43099	-5.98723	4.06883e-08	4.97349e-06	8.27133
-0.420179	0.438772	-5.98707	4.07172e-08	4.97508e-06	8.27064
-0.204079	0.323312	-5.98638	4.08402e-08	4.98816e-06	8.26771
-0.315314	0.489123	-5.98623	4.08688e-08	4.9897e-06	8.26704
-0.248624	0.347274	-5.98585	4.09363e-08	4.99594e-06	8.26543
-0.245697	0.393259	-5.98577	4.09517e-08	4.99594e-06	8.26507
-0.253415	0.24274	-5.9843	4.12181e-08	5.02451e-06	8.25879
-0.322794	0.484394	-5.98314	4.14306e-08	5.04846e-06	8.2538
-0.288442	0.528299	-5.98255	4.15379e-08	5.05956e-06	8.25129
-0.297293	0.455087	-5.98214	4.16135e-08	5.0668e-06	8.24953
-0.429821	0.475435	-5.9819	4.16569e-08	5.06943e-06	8.24852
-0.236426	0.306963	-5.98185	4.16675e-08	5.06943e-06	8.24827
-0.231166	0.144398	-5.97682	4.26035e-08	5.17526e-06	8.22674
-0.337211	0.466518	-5.97622	4.27176e-08	5.1871e-06	8.22415
-0.272513	0.308402	-5.97564	4.28269e-08	5.19836e-06	8.22167
-0.293151	0.233586	-5.97546	4.28603e-08	5.20039e-06	8.22092
-0.342168	0.400383	-5.97535	4.28809e-08	5.20088e-06	8.22045
-0.265898	0.654436	-5.97246	4.34321e-08	5.2657e-06	8.20807
-0.349811	0.587634	-5.97189	4.35415e-08	5.27497e-06	8.20564
-0.338083	0.485857	-5.97189	4.35423e-08	5.27497e-06	8.20562
-0.272961	0.432569	-5.9711	4.36933e-08	5.28993e-06	8.20226
-0.281635	0.46382	-5.97107	4.36996e-08	5.28993e-06	8.20212
-0.30835	0.275391	-5.96943	4.40177e-08	5.32638e-06	8.19509
-0.232401	0.49066	-5.96927	4.40477e-08	5.32681e-06	8.19443
-0.248747	0.495692	-5.96923	4.40553e-08	5.32681e-06	8.19427
-0.265921	0.528581	-5.96713	4.44662e-08	5.37442e-06	8.18527
-0.262491	0.487207	-5.96688	4.45163e-08	5.37839e-06	8.18418
-0.30014	0.405195	-5.96627	4.46365e-08	5.38876e-06	8.18156
-0.363486	0.559539	-5.96499	4.48881e-08	5.41705e-06	8.17612
-0.305349	0.584667	-5.9645	4.49852e-08	5.42667e-06	8.17402
-0.358516	0.528398	-5.96429	4.50279e-08	5.42808e-06	8.1731
-0.250994	0.222643	-5.96421	4.50445e-08	5.42808e-06	8.17274
-0.254295	0.315608	-5.96418	4.50489e-08	5.42808e-06	8.17265
-0.255152	0.36826	-5.96366	4.51534e-08	5.43857e-06	8.17041
[truncated: 4,317 more rows]

## Sheet: 3. DEGs ADM-1
ENSEMBL	baseMean	log2FoldChange	lfcSE	pvalue	padj	stat	SYMBOL
ENSG00000001617	658.015	1.28051	0.324501	3.9447e-06	0.000229537	4.61427	SEMA3F
ENSG00000003987	1219.64	-1.04693	0.290262	8.96629e-06	0.000445482	-4.44071	MTMR7
ENSG00000003989	17349.7	-1.09772	0.354547	5.01504e-05	0.00166914	-4.05493	SLC7A2
ENSG00000004838	208.063	1.31948	0.589853	0.000837071	0.0133058	3.34024	ZMYND10
ENSG00000004948	132.763	1.99141	0.865889	0.000785528	0.0126969	3.35784	CALCR
ENSG00000008226	94.5499	1.57148	0.778136	0.00132372	0.0185076	3.21079	DLEC1
ENSG00000020577	2260.73	1.79128	0.287416	2.72882e-11	9.17662e-09	6.66051	SAMD4A
ENSG00000021826	357.743	1.94936	0.75011	0.000369325	0.00747672	3.56109	CPS1
ENSG00000022355	725.986	2.32387	0.896116	0.000397952	0.00787209	3.54144	GABRA1
ENSG00000025423	25.5286	1.25454	0.608143	0.00117483	0.0169571	3.24492	HSD17B6
ENSG00000026025	16916.2	1.60257	0.372518	9.2385e-07	7.16233e-05	4.9072	VIM
ENSG00000033122	125.209	3.11708	0.61125	1.96367e-08	2.6483e-06	5.61517	LRRC7
ENSG00000034239	22.9903	1.49861	1.18946	0.00374505	0.0385584	2.89887	CLXN
ENSG00000036828	3522.83	-3.10339	0.679651	9.90246e-08	1.06548e-05	-5.3285	CASR
ENSG00000037965	11.4999	1.54605	0.646367	0.000600767	0.0104527	3.43127	HOXC8
ENSG00000047457	22771.9	5.63223	0.670876	5.37513e-18	8.69898e-15	8.64511	CP
ENSG00000047617	64.6736	1.05076	0.376611	0.000192012	0.00457823	3.7293	ANO2
ENSG00000048052	661.384	-1.13833	0.37188	5.78864e-05	0.0018713	-4.02127	HDAC9
ENSG00000050438	3083.14	-1.27145	0.317842	1.86393e-06	0.000127969	-4.76764	SLC4A8
ENSG00000050767	78.6	1.27468	0.917037	0.00330708	0.0352982	2.93765	COL23A1
ENSG00000053524	939.598	-1.35716	0.313824	4.609e-07	3.92584e-05	-5.04191	MCF2L2
ENSG00000054277	203.155	1.44129	0.288573	3.01229e-08	3.78642e-06	5.54072	OPN3
ENSG00000059804	2998.67	2.02178	0.420755	9.13225e-08	9.93573e-06	5.34319	SLC2A3
ENSG00000060656	737.784	1.40896	0.402344	2.14118e-05	0.000888204	4.24964	PTPRU
ENSG00000061656	804.468	2.85082	0.436995	4.77981e-12	1.93388e-09	6.91197	SPAG4
ENSG00000064787	289.615	2.12675	0.921458	0.000767313	0.0124961	3.36432	BCAS1
ENSG00000067057	5915.75	2.42383	0.332938	2.14224e-14	1.73348e-11	7.64179	PFKP
ENSG00000069122	2294.77	1.63156	0.289668	1.00623e-09	1.97388e-07	6.10842	ADGRF5
ENSG00000071991	48.7023	2.10019	0.858415	0.000520332	0.00945508	3.47007	CDH19
ENSG00000072315	16.5552	2.33938	0.919989	0.000384725	0.00767493	3.55035	TRPC5
ENSG00000072682	4425.88	1.36406	0.247016	2.02096e-09	3.46561e-07	5.99611	P4HA2
ENSG00000073756	456.318	1.74652	0.464972	8.60502e-06	0.000429323	4.44955	PTGS2
ENSG00000074800	11641.6	1.69663	0.252135	8.68129e-13	4.07956e-10	7.14994	ENO1
ENSG00000074803	77.2549	3.06244	0.455247	8.82271e-13	4.07956e-10	7.14773	SLC12A1
ENSG00000075240	11940.1	4.01877	0.347393	5.60064e-32	7.25115e-28	11.7696	GRAMD4
ENSG00000075340	629.574	2.01297	0.67819	0.000132914	0.00347996	3.821	ADD2
ENSG00000075618	579.587	1.29242	0.311352	1.62795e-06	0.000114549	4.79485	FSCN1
ENSG00000076641	906.845	1.72987	0.318709	3.20986e-09	5.22743e-07	5.92049	PAG1
ENSG00000076706	2498.75	1.23006	0.310474	3.65022e-06	0.000218793	4.63037	MCAM
ENSG00000076716	403.093	1.10251	0.55438	0.00137198	0.0189472	3.20048	GPC4
ENSG00000077935	3.99151	1.71658	0.721224	0.000424467	0.00820235	3.52438	SMC1B
ENSG00000078043	2988.85	1.11606	0.241324	1.97867e-07	1.90467e-05	5.20133	PIAS2
ENSG00000078401	107.563	1.82937	0.54684	3.79076e-05	0.00137669	4.11988	EDN1
ENSG00000078898	736.951	1.98321	1.99097	0.00462838	0.0446173	2.83182	BPIFB2
ENSG00000078900	29.3168	1.61661	0.515615	6.42982e-05	0.00202301	3.99645	TP73
ENSG00000079156	1147.25	-1.55971	0.262288	8.76956e-11	2.6101e-08	-6.48677	OSBPL6
ENSG00000079257	345.73	1.17047	0.350168	3.55635e-05	0.00131367	4.13456	LXN
ENSG00000079308	6302.56	1.74714	0.437386	3.43686e-06	0.000206963	4.64282	TNS1
ENSG00000079931	536.212	1.51758	0.498161	9.99812e-05	0.00282345	3.89064	MOXD1
ENSG00000080224	61.9389	1.36292	0.54709	0.000471388	0.00881945	3.49651	EPHA6
ENSG00000081277	60.8809	2.45141	0.673927	1.26991e-05	0.000589303	4.36523	PKP1
ENSG00000081479	132.889	1.44609	0.853076	0.00224839	0.0269175	3.0553	LRP2
ENSG00000082175	1775.24	-2.14886	0.468625	1.19735e-07	1.24515e-05	-5.2939	PGR
ENSG00000083444	1582.36	1.24542	0.207292	1.04178e-10	2.99731e-08	6.46076	PLOD1
ENSG00000084628	361.814	2.18203	0.461489	1.29523e-07	1.3309e-05	5.27952	NKAIN1
ENSG00000085117	2047.82	-1.71394	0.524338	2.51792e-05	0.00100306	-4.21319	CD82
ENSG00000086205	311.747	1.51002	0.49642	0.00010359	0.00287647	3.88203	FOLH1
ENSG00000086717	55.954	1.94998	0.400616	6.12234e-08	7.07732e-06	5.41519	PPEF1
ENSG00000087237	79.7718	-1.5816	0.59217	0.000163464	0.00405435	-3.76967	CETP
ENSG00000087250	209.356	4.81562	0.836861	7.45565e-10	1.50826e-07	6.1561	MT3
ENSG00000087494	652.699	5.48128	0.621003	1.30851e-19	3.08024e-16	9.05967	PTHLH
ENSG00000089356	1923.53	1.60422	0.680332	0.000675401	0.0113343	3.39937	FXYD3
ENSG00000090674	1466.49	-1.37033	0.22865	7.20469e-11	2.22093e-08	-6.51633	MCOLN1
ENSG00000091513	4377.1	2.77084	1.08755	0.000450901	0.00855984	3.50835	TF
ENSG00000092607	56.9249	1.05176	0.531773	0.00129128	0.0181819	3.21791	TBX15
ENSG00000093134	57.5773	3.99924	0.667164	1.5639e-10	4.04957e-08	6.39901
ENSG00000095303	511.745	1.15901	0.392712	0.000129659	0.00341534	3.82711	PTGS1
ENSG00000095587	64.9428	1.352	0.505042	0.000285415	0.00615877	3.62819	TLL2
ENSG00000099625	277.065	-1.46169	0.321606	1.65832e-07	1.62654e-05	-5.23405	CBARP
ENSG00000099937	2298.29	-2.52862	0.724336	9.42926e-06	0.000465069	-4.42986	SERPIND1
ENSG00000100012	43.317	2.53303	1.24124	0.0013045	0.0183082	3.21499	SEC14L3
ENSG00000100122	6.03509	1.32036	0.69568	0.00157116	0.020842	3.16121	CRYBB1
ENSG00000100156	16.6725	1.74869	1.2359	0.0028936	0.0320474	2.97882	SLC16A8
ENSG00000100285	107.151	-4.55231	0.858917	9.67934e-05	0.00275425	-3.89849	NEFH
ENSG00000100311	576.26	1.30789	0.353504	1.00848e-05	0.000489019	4.41535	PDGFB
ENSG00000100314	2448.09	4.6766	1.01037	2.85074e-07	2.63632e-05	5.13306	CABP7
ENSG00000100483	329.233	-1.66728	0.171373	0.00172307	0.0222418	-3.13423	VCPKMT
ENSG00000100558	33.523	1.46067	0.578402	0.000403472	0.00795092	3.5378	PLEK2
ENSG00000100593	29.9534	1.6479	0.594496	0.000229943	0.00525831	3.68362	ISM2
ENSG00000100889	1194.63	-1.19262	0.225554	4.25114e-09	6.87995e-07	-5.87411	PCK2
ENSG00000101017	273.666	1.14721	0.496192	0.000686914	0.0114903	3.39475	CD40
ENSG00000101115	158.426	-1.07314	0.433769	0.000304915	0.00649833	-3.61109	SALL4
ENSG00000101160	3525.15	1.07928	0.489262	0.000932557	0.0143529	3.31012	CTSZ
ENSG00000101188	18.8133	2.69989	1.07748	0.000411497	0.00806475	3.5326	NTSR1
ENSG00000101236	1008.46	1.54646	0.228044	6.88697e-13	3.36474e-10	7.18166	RNF24
ENSG00000101443	619.148	2.79265	0.49726	1.29783e-09	2.43521e-07	6.06767	WFDC2
ENSG00000101463	875.054	-1.18622	0.62971	0.000955261	0.0146537	-3.30338	SYNDIG1
ENSG00000101842	80.7702	1.5584	0.743616	0.00112493	0.0164663	3.25726	VSIG1
ENSG00000101871	1229.98	2.01182	0.286038	1.28655e-13	7.57135e-11	7.40755	MID1
ENSG00000101958	29.6662	3.82042	0.919534	1.0513e-06	8.01751e-05	4.88178	GLRA2
ENSG00000102144	13539.7	1.55167	0.260473	1.55518e-10	4.04957e-08	6.39986	PGK1
ENSG00000102265	7530.99	1.02995	0.423629	0.000550893	0.00984459	3.45471	TIMP1
ENSG00000102287	789.764	2.29341	0.487487	1.44619e-07	1.4628e-05	5.25928	GABRE
ENSG00000102760	642.192	1.20966	0.32046	7.51517e-06	0.000386107	4.47855	RGCC
ENSG00000103534	700.934	3.77876	0.700861	5.17652e-09	8.17322e-07	5.8414	TMC5
ENSG00000104205	1063.3	-1.05133	0.333716	4.36032e-05	0.00151756	-4.08751	SGK3
ENSG00000104267	465.165	1.00045	0.517603	0.00152213	0.0204238	3.17043	CA2
ENSG00000104369	360.862	-1.94626	0.328586	1.0269e-10	2.98769e-08	-6.46294	JPH1
ENSG00000104419	25578.1	1.67625	0.421397	3.38614e-06	0.000205823	4.64589	NDRG1
ENSG00000104755	26.4624	4.98145	1.34345	1.82016e-05	0.00078804	4.28588	ADAM2
ENSG00000105467	297.225	-3.05514	0.647549	5.5053e-08	6.53918e-06	-5.43417	SYNGR4
ENSG00000105642	231.445	5.28883	0.665668	2.26112e-16	3.08155e-13	8.20736	KCNN1
ENSG00000105650	387.963	1.96058	0.696465	0.000209379	0.00491093	3.70742	PDE4C
ENSG00000105877	1427.91	5.27849	0.805855	5.69659e-12	2.23496e-09	6.88704	DNAH11
ENSG00000106327	144.728	2.13269	0.494847	8.63616e-07	6.77651e-05	4.92041	TFR2
ENSG00000106366	2851.51	1.5224	0.441883	2.63854e-05	0.00103833	4.20261	SERPINE1
ENSG00000106541	1428.25	5.31998	0.903038	3.56245e-10	8.31047e-08	6.27208	AGR2
ENSG00000106688	330.579	1.82086	0.3828	1.09617e-07	1.15854e-05	5.31001	SLC1A1
ENSG00000106804	2589.16	1.29837	0.499237	0.000358314	0.00730533	3.56902	C5
ENSG00000107159	2883.23	6.57172	0.744842	1.46126e-19	3.15316e-16	9.04761	CA9
ENSG00000108479	164.331	1.5361	0.34639	4.43544e-07	3.79047e-05	5.04925	GALK1
ENSG00000108576	526.301	-3.19438	0.713677	1.60508e-07	1.59854e-05	-5.24008	SLC6A4
ENSG00000108849	3146.08	-6.69217	1.43458	1.73764e-05	0.000757481	-4.29618	PPY
ENSG00000109062	2333.92	-1.36857	0.499786	0.000136266	0.00353555	-3.81485	NHERF1
ENSG00000109107	1536.13	2.47676	0.390794	1.56277e-11	5.62033e-09	6.74195	ALDOC
ENSG00000109193	23.736	1.38032	0.753318	0.00182687	0.0231887	3.11702	SULT1E1
ENSG00000109794	842.526	2.17716	0.391237	1.62962e-09	2.95086e-07	6.03099	FAM149A
ENSG00000110092	5206.21	1.76346	0.42902	2.07029e-06	0.000138881	4.74644	CCND1
ENSG00000110104	1134.28	-1.73713	0.295146	1.27346e-10	3.54568e-08	-6.43031	CCDC86
ENSG00000110427	609.012	-1.11333	0.398283	0.000124771	0.00331365	-3.83656	KIAA1549L
ENSG00000110680	12882.2	5.97264	1.46905	3.66904e-06	0.000219035	4.6293	CALCA
ENSG00000110799	6478.85	1.47755	0.359435	1.83603e-06	0.000126779	4.77068	VWF
ENSG00000110848	162.364	-1.07752	0.954648	0.00241236	0.0283291	-3.03412	CD69
ENSG00000111341	4232.79	1.15233	0.535735	0.000984475	0.0149953	3.29493	MGP
ENSG00000111432	45.6149	1.42262	0.560385	0.000409724	0.00804245	3.53374	FZD10
ENSG00000111640	44539.7	1.1831	0.2332	2.29355e-08	3.03006e-06	5.58826	GAPDH
ENSG00000111669	13130.3	1.69423	0.275883	5.2019e-11	1.66294e-08	6.56504	TPI1
ENSG00000111674	7055.1	1.00482	0.292791	2.75453e-05	0.00106816	4.19287	ENO2
ENSG00000111713	3.24296	1.40599	1.15726	0.00262342	0.0298991	3.00873	GYS2
ENSG00000111981	25.5756	1.20259	0.89199	0.00377687	0.0387724	2.89622	ULBP1
ENSG00000112139	391.012	1.16329	0.568017	0.00122719	0.0175369	3.23248	MDGA1
ENSG00000112232	434.696	1.49938	0.653837	0.000757911	0.0123741	3.36773	KHDRBS2
ENSG00000112276	281.982	-1.65891	0.446427	5.25836e-06	0.000292817	-4.55421	POPDC1
ENSG00000112303	436.302	3.88149	0.747288	1.52676e-08	2.17219e-06	5.65853	VNN2
ENSG00000112782	202.259	1.15152	0.345752	3.61276e-05	0.00133071	4.13094	CLIC5
ENSG00000113140	22370.3	1.10712	0.435376	0.000383989	0.00767493	3.55085	SPARC
ENSG00000113212	215.794	1.17507	0.41881	0.00019628	0.00466181	3.72376	PCDHB7
ENSG00000113532	1024.34	2.18089	0.333239	3.81204e-12	1.61818e-09	6.94398	ST8SIA4
ENSG00000113739	3958.88	1.23599	0.497358	0.000471096	0.00881945	3.49667	STC2
ENSG00000113790	485.691	-1.66917	0.44902	5.35148e-06	0.000295461	-4.55051	EHHADH
ENSG00000114268	999.812	1.8094	0.375101	7.93313e-08	8.81632e-06	5.36864	PFKFB4
ENSG00000115353	149.365	-1.85632	0.456516	1.23034e-06	9.2076e-05	-4.85069	TACR1
ENSG00000115866	2002.17	1.09748	0.230835	9.52304e-08	1.03176e-05	5.3356	DARS1
ENSG00000116014	262.542	2.79313	0.774555	1.71652e-05	0.000753347	4.2989	KISS1R
ENSG00000116329	106.199	-1.99358	1.20656	0.00102277	0.0153975	-3.28419	OPRD1
ENSG00000116771	74.9642	-2.20574	0.513371	4.99757e-07	4.22899e-05	-5.02641	AGMAT
ENSG00000116983	30.4865	1.12965	0.438456	0.000331669	0.0069004	3.58922	HPCAL4
ENSG00000116990	132.953	-1.80116	0.610569	6.89931e-05	0.00211922	-3.97973	MYCL
ENSG00000117115	210.272	1.99423	0.606448	4.80745e-05	0.00161668	4.0648	PADI2
ENSG00000117394	1906.2	1.24737	0.43488	0.000173508	0.00425053	3.75476	SLC2A1
ENSG00000117598	40.0515	-2.68472	1.1069	0.000212883	0.00496614	-3.70322	PLPPR5
ENSG00000118257	1307.64	1.20855	0.419154	0.000155351	0.00391689	3.78236	NRP2
ENSG00000118492	48.1738	1.34065	0.691527	0.00154784	0.0206384	3.16556	ADGB
ENSG00000118513	69.5822	-1.97373	0.337283	1.72447e-10	4.37779e-08	-6.38407	MYB
ENSG00000119408	1082.61	1.96544	0.411424	1.00282e-07	1.06861e-05	5.32621	NEK6
ENSG00000119514	915.101	1.01235	0.508713	0.00139451	0.0191664	3.19578	GALNT12
ENSG00000119973	53.2108	-1.7792	0.871976	4.76102e-05	0.00160523	-4.06706	PRLHR
ENSG00000120051	32.0761	1.45034	0.597079	0.00047436	0.00885587	3.49483	CFAP58
ENSG00000120068	4.22069	1.33433	1.03047	0.00396442	0.0402725	2.88098	HOXB8
ENSG00000120322	252.536	1.36716	0.491515	0.000217624	0.00506622	3.69763	PCDHB8
ENSG00000120937	16.9546	7.07205	1.04281	3.75576e-13	1.94503e-10	7.26408	NPPB
ENSG00000121440	1188.88	-1.06783	0.356366	7.07622e-05	0.00216075	-3.97371	PDZRN3
ENSG00000121454	40.7594	-2.62388	0.878749	5.58196e-05	0.00181582	-4.02982	LHX4
ENSG00000121753	263.308	1.94326	0.338629	5.75891e-10	1.19297e-07	6.19689	ADGRB2
ENSG00000121764	19.9365	2.39743	0.810319	0.000127805	0.00337349	3.83065	HCRTR1
ENSG00000121769	432.59	3.1242	0.842713	1.15466e-05	0.00055062	4.38598	FABP3
ENSG00000121871	46.1174	1.44327	1.49835	0.00477979	0.0455844	2.82151	SLITRK3
ENSG00000122133	112.249	1.99282	2.08951	0.00460481	0.0444946	2.83345	PAEP
ENSG00000122477	71.2347	-1.77618	0.457461	2.94932e-06	0.000182702	-4.67432	LRRC39
ENSG00000122642	5399.39	1.9232	0.284464	8.99684e-13	4.08709e-10	7.14504	FKBP9
ENSG00000122643	2247.9	1.25068	0.352772	1.87573e-05	0.000801488	4.27919	NT5C3A
ENSG00000122884	2740.48	2.0112	0.322927	2.78012e-11	9.22929e-09	6.65777	P4HA1
ENSG00000123689	118.687	1.90473	0.436334	7.06628e-07	5.70124e-05	4.95953	G0S2
ENSG00000123999	543.366	4.33065	0.602099	5.25935e-14	3.58383e-11	7.52531	INHA
ENSG00000124107	1567.41	1.47012	0.905179	0.00263674	0.0299981	3.00719	SLPI
ENSG00000124203	513.003	1.35748	0.83266	0.00257548	0.0294971	3.01433	ZNF831
ENSG00000124205	13754.3	4.81712	0.789122	9.60455e-11	2.82614e-08	6.47305	EDN3
ENSG00000124215	129.555	1.22393	0.456783	0.000277226	0.00601213	3.6357	CDH26
ENSG00000124225	1524.87	1.62919	0.456048	1.73464e-05	0.000757481	4.29657	PMEPA1
ENSG00000124253	9692.23	3.90552	0.649559	1.49063e-10	3.98263e-08	6.40633	PCK1
ENSG00000124374	1649.09	1.05029	0.398694	0.000313409	0.00664108	3.60396	PAIP2B
ENSG00000124429	265.679	2.60586	0.78244	4.31586e-05	0.00150857	4.08989	POF1B
ENSG00000124731	106.946	1.70606	0.47703	1.63339e-05	0.000722991	4.30989	TREM1
ENSG00000124780	253.095	-2.84104	0.816041	9.2137e-06	0.000456175	-4.43485	KCNK17
ENSG00000124785	374.308	1.97923	0.802917	0.000535933	0.00965097	3.46212	NRN1
ENSG00000125255	19.1518	6.97075	1.33668	1.66035e-09	2.96503e-07	6.02797	SLC10A2
ENSG00000125257	2162.55	-1.95102	0.411023	4.97775e-08	6.02308e-06	-5.4521	ABCC4
ENSG00000125510	114.93	1.13252	0.477775	0.000575838	0.010178	3.44275	OPRL1
ENSG00000125629	865.624	1.0623	0.235184	2.95115e-07	2.71947e-05	5.12654	INSIG2
ENSG00000125775	167.329	1.58256	0.36788	8.57604e-07	6.74979e-05	4.92178	SDCBP2
ENSG00000125931	19.0684	-4.08561	0.987323	7.61816e-07	6.08841e-05	-4.9449	CITED1
ENSG00000126733	257.809	1.89214	0.461398	2.15526e-06	0.000143098	4.73829	DACH2
ENSG00000127129	8.14184	1.44307	1.30993	0.00391076	0.0398997	2.88527	EDN2
ENSG00000127329	3202.48	1.18477	0.363302	4.49639e-05	0.00153942	4.08037	PTPRB
ENSG00000128594	517.282	-1.76731	0.442047	1.74014e-06	0.000121127	-4.78148	LRRC4
ENSG00000128683	313.1	2.46724	0.841929	0.00015648	0.00393769	3.78055	GAD1
ENSG00000128710	45.2279	1.31292	1.19927	0.00451623	0.0438759	2.83966	HOXD10
ENSG00000129048	26.2282	1.16063	0.779017	0.00286744	0.0318804	2.9816	ACKR4
ENSG00000129521	5718.75	4.66846	0.571664	3.16493e-17	4.82074e-14	8.44031	EGLN3
ENSG00000129596	1520.88	1.14912	0.343503	3.48208e-05	0.00129362	4.1394	CDO1
ENSG00000129757	504.628	-1.25075	0.887217	0.00176737	0.0226242	-3.12677	CDKN1C
ENSG00000130234	158.886	-2.39399	0.622279	2.77502e-06	0.000173566	-4.68681	ACE2
ENSG00000130821	7344.74	3.13659	0.357132	1.24549e-19	3.08024e-16	9.06505	SLC6A8
ENSG00000130822	775.186	5.51785	0.739655	8.97312e-15	8.29822e-12	7.75302	PNCK
ENSG00000131050	67.8802	2.06908	0.958836	0.000948365	0.0145739	3.30541	BPIFA2
ENSG00000131055	107.108	3.07693	0.546014	1.20606e-09	2.2963e-07	6.07944	COX4I2
ENSG00000131095	24.2308	3.11939	0.817164	6.95126e-06	0.000364364	4.49518	GFAP
ENSG00000131203	158.198	1.29313	0.521391	0.000476554	0.00888401	3.4936	IDO1
ENSG00000131386	145.896	1.26167	0.632728	0.00137099	0.0189472	3.20069	GALNT15
ENSG00000131435	639.847	2.56083	0.496435	1.55532e-08	2.18019e-06	5.65535	PDLIM4
ENSG00000131910	121.972	-2.97059	0.880435	1.2476e-05	0.000582077	-4.3691	NR0B2
ENSG00000131981	705.934	1.37252	0.536865	0.000404306	0.00796129	3.53726	LGALS3
ENSG00000132170	141.142	1.05069	0.444086	0.000596643	0.0104321	3.43314	PPARG
ENSG00000132855	430.326	-3.36263	0.653553	5.81429e-09	9.10585e-07	-5.82201	ANGPTL3
ENSG00000132938	1504.84	-1.66393	0.53792	4.47797e-05	0.00153783	-4.08132	MTUS2
ENSG00000132975	6.58616	3.34702	0.786879	0.00186283	0.0235642	-3.11127	GPR12
ENSG00000133116	4780.38	1.13744	0.735371	0.00300308	0.0329499	2.96742	KL
ENSG00000133454	232.587	1.83687	0.510013	1.56911e-05	0.000701738	4.31876	MYO18B
ENSG00000133665	21.6853	1.91167	0.547102	2.41795e-05	0.00097524	4.22232	DYDC2
ENSG00000133710	38.0479	1.44479	0.588862	0.000504433	0.00928344	3.47839	SPINK5
ENSG00000133962	329.517	2.06791	0.59593	2.56547e-05	0.0010142	4.20896	CATSPERB
ENSG00000134086	1353.03	-1.12668	0.27291	1.13858e-06	8.61045e-05	-4.86604	VHL
ENSG00000134107	4088.03	1.34363	0.324601	1.69212e-06	0.000118102	4.7871	BHLHE40
ENSG00000134138	2490.1	-1.32455	0.477542	0.000125143	0.00331674	-3.83583	MEIS2
ENSG00000134198	938.503	-1.07477	0.728232	0.0017558	0.0225329	-3.1287	TSPAN2
ENSG00000134333	7237.56	2.57729	0.340253	2.60246e-15	2.80783e-12	7.90863	LDHA
ENSG00000134363	1512.91	1.56328	0.949199	0.00253694	0.029269	3.0189	FST
ENSG00000134569	345.26	2.71939	0.445483	6.98587e-11	2.17942e-08	6.52096	LRP4
ENSG00000134594	58.7627	1.21755	0.512547	0.000618522	0.0106565	3.42336	RAB33A
ENSG00000134762	46.5858	-2.52293	0.791281	2.80373e-05	0.00108358	-4.18885	DSC3
ENSG00000134871	11012.8	1.11959	0.341318	4.65326e-05	0.00157505	4.07239	COL4A2
ENSG00000134874	2180.24	-1.24104	0.258622	5.18292e-08	6.21327e-06	-5.44492	DZIP1
ENSG00000135083	112.08	2.2297	0.389332	5.2403e-10	1.11223e-07	6.21173	CCNJL
ENSG00000135116	157.101	-2.53838	0.642606	1.68984e-06	0.000118102	-4.78737	HRK
ENSG00000135222	7.72001	5.023	1.22362	2.43398e-06	0.000158356	4.71358	CSN2
ENSG00000135318	701.304	1.21337	0.427865	0.000182867	0.00442951	3.74158	NT5E
ENSG00000135373	2979.87	1.16488	0.415872	0.000199881	0.00473101	3.71917	EHF
ENSG00000135406	128.485	-1.45147	0.647917	0.000434337	0.0083309	-3.51829	PRPH
ENSG00000135540	635.879	-1.33446	0.466274	9.8291e-05	0.00278957	-3.89477	NHSL1
ENSG00000135547	116.034	1.32533	0.382825	2.35642e-05	0.000957883	4.22813	HEY2
ENSG00000135766	1407.45	1.05672	0.198504	4.85531e-09	7.8089e-07	5.85206	EGLN1
ENSG00000135914	61.2104	1.66853	0.658643	0.000423535	0.00819941	3.52497	HTR2B
ENSG00000135960	78.3845	4.30481	0.982042	7.49435e-07	6.00801e-05	4.94809	EDAR
ENSG00000136160	1024.14	1.46478	0.551056	0.000304783	0.00649833	3.6112	EDNRB
ENSG00000136542	112.311	2.70169	0.702299	7.20672e-06	0.000372477	4.48749	GALNT5
ENSG00000136859	1129.11	1.75572	0.316965	1.82811e-09	3.23692e-07	6.01239	ANGPTL2
ENSG00000137203	17.5031	2.27827	0.64525	1.30888e-05	0.000603956	4.35862	TFAP2A
ENSG00000137441	4.13274	1.65008	1.19649	0.00351919	0.0368633	2.91832	FGFBP2
ENSG00000137462	471.764	1.55233	0.422511	1.11456e-05	0.000536441	4.39366	TLR2
ENSG00000137857	195.729	-1.32149	0.446833	7.53683e-05	0.00225005	-3.95867	DUOX1
ENSG00000138152	37.9131	1.99206	0.53477	8.31354e-06	0.000418815	4.45695	BTBD16
ENSG00000138640	2286.47	2.13864	0.327558	4.26312e-12	1.78047e-09	6.92817	FAM13A
ENSG00000139044	1820.42	-1.23883	0.281041	3.2358e-07	2.92964e-05	-5.10917	B4GALNT3
ENSG00000139973	426.048	-1.73263	0.628733	0.000119355	0.00320937	-3.84745	SYT16
ENSG00000140279	898.079	-2.14478	0.901018	0.000260048	0.00575037	-3.65216	DUOX2
ENSG00000140320	1536.95	-1.09688	0.172698	8.74482e-12	3.23483e-09	-6.82578	BAHD1
ENSG00000140443	4220.64	-2.08399	0.478816	3.45917e-07	3.06753e-05	-5.09654	IGF1R
ENSG00000140939	685.33	1.62911	0.293495	1.58378e-09	2.88806e-07	6.03559	NOL3
ENSG00000140945	530.548	1.91786	0.34738	1.96063e-09	3.40729e-07	6.00104	CDH13
ENSG00000141404	1794.63	2.56373	0.430384	1.68919e-10	4.33068e-08	6.38723	GNAL
ENSG00000141434	9238.77	2.45614	0.852226	0.000181821	0.00441245	3.74302	MEP1B
ENSG00000141526	1558.9	3.39066	0.479166	1.16523e-13	7.01683e-11	7.42068	SLC16A3
ENSG00000141753	6847.96	1.12692	0.367133	8.27903e-05	0.00243334	3.93618	IGFBP4
ENSG00000141959	3469.72	1.22743	0.224886	2.44124e-09	4.07829e-07	5.96534	PFKL
ENSG00000142549	50.6948	5.0858	0.705233	3.54723e-14	2.55144e-11	7.5766	IGLON5
ENSG00000142910	1301.48	2.03587	0.481487	1.31109e-06	9.53634e-05	4.83807	TINAGL1
ENSG00000143248	11948.6	1.56565	0.382979	2.07592e-06	0.000138899	4.74589	RGS5
ENSG00000143320	59.2672	1.66774	0.512593	4.87715e-05	0.00163587	4.06144	CRABP2
ENSG00000143341	914.035	1.13659	0.389193	0.000144362	0.00369424	3.80057	HMCN1
ENSG00000143590	149.252	1.35377	0.396465	2.74731e-05	0.00106815	4.19346	EFNA3
ENSG00000143847	877.012	4.84268	0.597346	5.19597e-17	7.4747e-14	8.38217	PPFIA4
ENSG00000143858	198.425	-5.14667	0.895134	1.83677e-10	4.5732e-08	-6.3744	SYT2
ENSG00000144331	121.12	1.74225	0.539976	5.77046e-05	0.00187009	4.02201	ZNF385B
ENSG00000144452	68.6263	3.36063	0.826199	2.7376e-06	0.000173566	4.68959	ABCA12
ENSG00000144485	253.024	-1.32208	0.534367	0.000275413	0.0059888	-3.63739	HES6
ENSG00000145283	40.4203	1.5149	0.834152	0.00193608	0.0241954	3.09987	SLC10A6
ENSG00000145358	93.4124	1.35325	0.941857	0.00328367	0.0350629	2.93985	DDIT4L
ENSG00000145416	580.181	1.24782	0.390798	6.04254e-05	0.00194126	4.01114	MARCHF1
ENSG00000145428	51.315	1.55801	0.689376	0.000769534	0.0125165	3.36353	RNF175
ENSG00000145506	406.024	2.79258	0.603402	2.24119e-07	2.11801e-05	5.17813	NKD2
ENSG00000145642	1586.58	-3.65621	0.6908	2.46418e-09	4.09022e-07	-5.96381	SHISAL2B
ENSG00000145681	363.958	3.239	0.575014	1.36967e-09	2.55153e-07	6.059	HAPLN1
ENSG00000145864	214.143	1.74409	0.622318	0.00021025	0.00492244	3.70637	GABRB2
ENSG00000145888	86.2371	-2.6118	0.877638	5.38064e-05	0.00176362	-4.03845	GLRA1
ENSG00000145936	33.7023	1.18108	0.648964	0.00169892	0.021974	3.13837	KCNMB1
ENSG00000146197	192.352	1.19706	0.674313	0.001992	0.0246825	3.09142	SCUBE3
ENSG00000146205	53.6202	1.27065	0.473998	0.00026925	0.00589896	3.64322	ANO7
ENSG00000146477	137.058	3.26026	0.795687	2.53251e-06	0.000163597	4.70549	SLC22A3
ENSG00000146648	2416.5	3.12582	0.436064	5.63783e-14	3.74323e-11	7.51623	EGFR
ENSG00000146966	953.876	-1.05573	0.376858	0.000127158	0.00335982	-3.8319	DENND2A
ENSG00000147394	300.782	1.98273	0.436502	3.14181e-07	2.85453e-05	5.11474	ZNF185
ENSG00000147481	967.169	-2.64208	0.453421	1.48319e-10	3.98263e-08	-6.40709	SNTG1
ENSG00000147647	14.7901	-3.0568	0.625572	7.70756e-09	1.16713e-06	-5.77473	DPYS
ENSG00000148344	42.1773	1.33676	0.729655	0.0018608	0.0235501	3.11159	PTGES
ENSG00000148488	163.119	3.63882	0.46968	6.92176e-16	8.53486e-13	8.07189	ST8SIA6
ENSG00000148848	172.645	1.02536	0.641594	0.00256461	0.0294754	3.01561	ADAM12
ENSG00000148926	1124.77	1.84569	0.594799	8.88993e-05	0.0025749	3.91905	ADM
ENSG00000148948	83.1671	1.7655	0.521408	3.01705e-05	0.00114049	4.17218	LRRC4C
ENSG00000149054	85.547	1.29978	0.490214	0.000299542	0.00640491	3.6157	ZNF215
ENSG00000149150	534.987	-1.0398	0.344019	6.61902e-05	0.00206001	-3.98958	SLC43A1
ENSG00000149212	7117.82	-1.01599	0.327895	5.17798e-05	0.00171629	-4.04744	SESN3
ENSG00000149380	44.5957	1.16691	0.582	0.00133227	0.0185671	3.20894	P4HA3
ENSG00000149573	405.028	1.56071	0.514143	0.000101712	0.00285345	3.88647	MPZL2
ENSG00000149925	5119.25	1.33009	0.312336	1.05274e-06	8.01751e-05	4.88152	ALDOA
ENSG00000150687	2984.76	1.20743	0.394976	9.3001e-05	0.00266981	3.90816	PRSS23
ENSG00000151023	203.343	1.36231	0.431443	6.84576e-05	0.00211532	3.98158	ENKUR
ENSG00000151572	86.4527	2.04167	0.54359	8.22895e-06	0.000415362	4.45914	ANO4
ENSG00000151640	397.722	2.66125	0.472099	1.13756e-09	2.21474e-07	6.08881	DPYSL4
ENSG00000151715	1364.42	1.07908	0.529966	0.00129074	0.0181819	3.21803	TMEM45B
ENSG00000151952	1634.5	-2.41285	0.628813	2.74354e-06	0.000173566	-4.68914	TMEM132D
ENSG00000152256	1266.67	2.05111	0.417242	5.14265e-08	6.19366e-06	5.44631	PDK1
ENSG00000152558	4159.08	1.4482	0.210617	3.2796e-13	1.76921e-10	7.28239	TMEM123
ENSG00000152583	5093.04	1.39218	0.346241	2.92836e-06	0.000181839	4.67578	SPARCL1
ENSG00000152785	49.481	1.28398	0.687905	0.00168699	0.0218962	3.14043	BMP3
ENSG00000152931	1694.14	1.24628	0.552063	0.00081762	0.013085	3.34676	PART1
ENSG00000152952	2206.12	1.86876	0.324988	5.51579e-10	1.16119e-07	6.20368	PLOD2
ENSG00000153162	180.831	1.38325	0.458441	0.000103368	0.00287498	3.88255	BMP6
ENSG00000153233	86.4633	2.05888	0.616826	3.96507e-05	0.00143281	4.10951	PTPRR
ENSG00000153294	91.284	1.8727	0.91035	0.00118944	0.0171298	3.2414	ADGRF4
ENSG00000153395	3320.17	1.28851	0.222262	4.09363e-10	9.05987e-08	6.25042	LPCAT1
ENSG00000153902	318.668	4.19229	0.681317	5.91361e-11	1.8674e-08	6.54591	LGI4
ENSG00000154080	1908.08	-1.63648	0.499165	2.5051e-05	0.000999492	-4.21434	CHST9
ENSG00000154330	806.29	1.90625	0.5179	1.14633e-05	0.000548669	4.38755	PGM5
ENSG00000154342	6.27055	1.48549	1.06893	0.00292135	0.0322307	2.97589	WNT3A
ENSG00000154639	2003.25	1.26266	0.355058	1.7755e-05	0.000770097	4.2914	CXADR
ENSG00000154678	457.011	1.14153	0.415247	0.000230079	0.00525831	3.68347	PDE1C
ENSG00000154736	418.951	1.04933	0.390165	0.000269625	0.00590166	3.64286	ADAMTS5
ENSG00000155380	661.353	1.20741	0.330138	1.17508e-05	0.000558304	4.38216	SLC16A1
ENSG00000155761	102.081	2.46065	0.762849	6.11442e-05	0.00195763	4.00835	SPAG17
ENSG00000155897	502.82	5.15287	0.712116	4.8111e-14	3.36699e-11	7.53694	ADCY8
ENSG00000156049	181.666	1.58138	0.405769	4.52739e-06	0.000257653	4.58557	GNA14
ENSG00000156097	20.7405	-3.48642	0.905772	0.00101422	0.0153221	-3.28655	GPR61
ENSG00000156127	52.9911	1.4738	0.654049	0.00080867	0.0129809	3.34981	BATF
ENSG00000156222	41.7776	3.08816	0.542472	5.65019e-10	1.17989e-07	6.19989	SLC28A1
ENSG00000156395	111.069	2.01752	1.11444	0.00198309	0.024652	3.09275	SORCS3
ENSG00000156427	35.2547	1.02423	0.591963	0.00201505	0.0248584	3.088	FGF18
ENSG00000156515	1290.94	1.47045	0.302297	6.28461e-08	7.23261e-06	5.41051	HK1
ENSG00000156689	18.733	1.65236	0.595871	0.000196418	0.00466181	3.72358	GLYATL2
ENSG00000157219	378.277	11.1225	1.32956	3.18131e-22	1.17681e-18	9.69452	HTR5A
ENSG00000157330	261.603	-1.58971	0.726332	0.000476367	0.00888401	-3.4937	CFAP107
ENSG00000157557	3083.23	1.0475	0.402643	0.000324909	0.00681782	3.59459	ETS2
ENSG00000157992	133.074	2.2527	0.536524	1.44154e-06	0.0001034	4.81917	KRTCAP3
ENSG00000158089	377.894	-1.59524	0.708257	0.000416025	0.00811798	-3.5297	GALNT14
ENSG00000158525	59.8658	1.6	0.513543	7.88835e-05	0.00233708	3.94777	CPA5
ENSG00000158825	33.8779	1.35885	0.515912	0.000325967	0.00682344	3.59374	CDA
ENSG00000159167	2295.3	2.23182	0.387243	5.17962e-10	1.11223e-07	6.21356	STC1
ENSG00000159216	1123.16	1.25703	0.431359	0.000142402	0.00366171	3.80396	RUNX1
ENSG00000159216	1123.16	1.25703	0.431359	0.000142402	0.00366171	3.80396	LOC100506403
ENSG00000159248	2632.74	-1.16093	0.384565	6.41541e-05	0.00202093	-3.99699	GJD2
ENSG00000159374	5.06217	-4.52052	0.975907	0.001427	0.0194991	-3.18913	M1AP
ENSG00000159399	1949.71	2.60241	0.593838	7.13929e-07	5.74114e-05	4.95754	HK2
ENSG00000160180	6933.65	3.27412	0.635852	1.85753e-08	2.53152e-06	5.62477	TFF3
ENSG00000160182	602.432	4.29265	0.872657	6.73344e-08	7.68087e-06	5.39814	TFF1
ENSG00000160191	647.255	1.53827	0.341565	3.3213e-07	2.98617e-05	5.10424	PDE9A
ENSG00000160345	185.963	1.02229	0.424262	0.000545946	0.00976967	3.45714	PIERCE1
ENSG00000160862	3849.31	3.84646	0.881605	8.85244e-07	6.88363e-05	4.91557	AZGP1
ENSG00000160867	627.144	-1.90564	0.77702	0.000241319	0.00541954	-3.6713	FGFR4
ENSG00000160963	283.333	-1.73931	0.456574	3.69394e-06	0.000219383	-4.6279	COL26A1
ENSG00000161381	892.595	1.16121	0.340021	2.73588e-05	0.00106531	4.19441	PLXDC1
ENSG00000161638	1558.62	1.1417	0.366502	7.2732e-05	0.00219758	3.96717	ITGA5
ENSG00000161664	410.819	-1.28954	0.209334	2.52488e-11	8.71724e-09	-6.67191	ASB16
ENSG00000161905	84.43	-2.86216	0.5855	2.82111e-08	3.58087e-06	-5.55219	ALOX15
ENSG00000161958	190.649	3.94361	0.544987	3.36719e-14	2.49114e-11	7.58336	FGF11
ENSG00000162337	3720.42	1.03965	0.553683	0.0017898	0.0228413	3.12306	LRP5
ENSG00000162433	1963.72	2.62235	0.541396	8.11458e-08	8.97944e-06	5.36456	AK4
ENSG00000162461	273.127	-2.13602	0.397757	2.25613e-09	3.81974e-07	-5.9782	SLC25A34
ENSG00000162543	1172.89	1.43488	0.350677	2.17238e-06	0.000143866	4.73669	UBXN10
ENSG00000162598	7.10612	3.78165	1.45509	4.56126e-05	0.00154999	4.07704	C1orf87
ENSG00000162630	302.13	2.02013	0.477502	1.20244e-06	9.04694e-05	4.85524	B3GALT2
ENSG00000162636	1508.17	1.22486	0.322482	6.83362e-06	0.000361122	4.49881	EEIG2
ENSG00000162706	255.515	1.60516	0.6924	0.000729346	0.0120062	3.3783	CADM3
ENSG00000162738	158.683	1.18343	0.537782	0.000889242	0.0138962	3.32341	VANGL2
ENSG00000163017	151.133	1.18274	0.628689	0.00170191	0.0220016	3.13785	ACTG2
ENSG00000163053	407.134	1.227	0.318642	5.47135e-06	0.000300796	4.54585	SLC16A14
ENSG00000163815	163.623	1.04349	0.397666	0.000305921	0.00650905	3.61023	CLEC3B
ENSG00000163873	399.662	2.56168	0.58265	6.3804e-07	5.2616e-05	4.97933	GRIK3
ENSG00000163993	6.94084	1.12517	1.08987	0.00462564	0.0446094	2.83201	S100P
ENSG00000164076	144.729	2.22994	0.752685	0.000135367	0.00351928	3.81648	CAMKV
ENSG00000164096	4236.84	1.13026	0.184453	4.53287e-11	1.46718e-08	6.58552	C4orf3
ENSG00000164120	1718.04	1.41175	0.364465	5.15579e-06	0.000290226	4.55835	HPGD
ENSG00000164171	3239.11	1.60162	0.355325	3.44996e-07	3.06753e-05	5.09705	ITGA2
ENSG00000164185	93.7721	1.34714	0.587045	0.000747582	0.0122441	3.37151	ZNF474
ENSG00000164326	10579.9	4.12707	0.857678	1.14362e-07	1.20308e-05	5.30228	CARTPT
ENSG00000164342	374.379	2.13048	0.414108	1.55764e-08	2.18019e-06	5.65509	TLR3
ENSG00000164442	5727.03	2.17416	0.282083	8.90503e-16	1.04812e-12	8.04108	CITED2
ENSG00000164649	183.54	2.03884	0.451217	3.31048e-07	2.98617e-05	5.10486	CDCA7L
ENSG00000164746	98.9785	1.18075	0.649536	0.00187968	0.0237195	3.10861	C7orf57
ENSG00000164794	34.3198	-2.56477	0.811389	2.56411e-05	0.0010142	-4.20908	KCNV1
ENSG00000164850	1062.43	3.1957	0.636455	3.57224e-08	4.4471e-06	5.51079	GPER1
ENSG00000164855	1848.64	-1.19241	0.230665	7.92231e-09	1.19268e-06	-5.7701	TMEM184A
ENSG00000164946	1700.27	3.4091	0.720197	1.48401e-07	1.49521e-05	5.25453	FREM1
ENSG00000164972	246.344	1.70181	0.713453	0.000628635	0.0107856	3.41895	SPMIP6
ENSG00000165092	34941.1	-2.64477	0.491303	1.8376e-09	3.23692e-07	-6.01155	ALDH1A1
ENSG00000165164	398.097	1.22719	0.546104	0.000826708	0.0131815	3.34369	CFAP47
ENSG00000165188	76.6335	4.33989	0.623609	2.65892e-13	1.49275e-10	7.31063	RNF183
ENSG00000166033	2957	1.25541	0.30796	2.33471e-06	0.000152664	4.72206	HTRA1
ENSG00000166111	2152.59	-1.03518	0.292681	1.12148e-05	0.000538769	-4.39232	SVOP
ENSG00000166126	108.7	-1.81545	0.606559	6.1414e-05	0.00195864	-4.00731	AMN
ENSG00000166143	30.357	-1.71121	0.394041	3.7413e-07	3.28397e-05	-5.08167	PPP1R14D
ENSG00000166148	50.7059	1.26914	0.496041	0.000384229	0.00767493	3.55069	AVPR1A
ENSG00000166171	357.312	1.17228	0.207994	9.17173e-10	1.82687e-07	6.12319	DPCD
ENSG00000166278	291.046	1.973	0.421795	1.61309e-07	1.60036e-05	5.23916	C2
ENSG00000166546	15.6619	1.44558	0.750801	0.0012191	0.0174889	3.23437	BEAN1
ENSG00000166707	258.948	-1.26425	0.330648	3.85483e-06	0.00022577	-4.61906	ZCCHC18
ENSG00000166741	2915.61	1.29278	0.486778	0.000313204	0.00664108	3.60413	NNMT
ENSG00000166793	136.274	1.33205	0.797188	0.0023296	0.0276582	3.04464	YPEL4
ENSG00000166961	3.5462	4.22571	1.19223	2.64388e-05	0.00103886	4.20215	MS4A15
ENSG00000167244	127.706	2.13423	0.675294	0.000567987	0.0100667	3.44646	IGF2
ENSG00000167332	22.2593	1.37131	0.786023	0.00202434	0.0249018	3.08664	OR51E2
ENSG00000167588	1621.37	-2.19905	0.523714	6.59994e-07	5.42536e-05	-4.97278	GPD1
ENSG00000167695	902.576	1.37746	0.253451	2.99674e-09	4.94252e-07	5.93178	TLCD3A
ENSG00000167703	2843.42	-1.27473	0.320042	1.9794e-06	0.000133475	-4.75552	SLC43A2
ENSG00000167768	9.9905	-4.04745	0.806118	5.53673e-08	6.54649e-06	-5.43315	KRT1
ENSG00000167772	475.192	2.18558	0.43137	2.39143e-08	3.12745e-06	5.581	ANGPTL4
ENSG00000167992	54.217	-1.06852	0.416242	0.000232792	0.0053016	-3.68048	VWCE
ENSG00000167994	279.418	-1.12863	0.346769	3.17577e-05	0.00119352	-4.16048	RAB3IL1
ENSG00000168065	15.6181	-1.00721	1.10612	0.00307401	0.0335575	-2.96024	SLC22A11
ENSG00000168447	260.355	2.38199	0.775967	0.000101125	0.00284004	3.88788	SCNN1B
ENSG00000168528	2608.63	1.7381	0.719726	0.000596968	0.0104321	3.43299	SERINC2
ENSG00000169047	1615.25	1.14513	0.3174	1.44306e-05	0.000653262	4.33721	IRS1
ENSG00000169083	430.109	1.88977	0.467221	2.69392e-06	0.000171843	4.69287	AR
ENSG00000169242	1543.37	1.45462	0.240664	8.27025e-11	2.51941e-08	6.4956	EFNA1
ENSG00000169692	1733.53	1.08182	0.300249	1.49437e-05	0.000671791	4.32952	AGPAT2
ENSG00000169758	116.058	-1.57247	0.59444	0.000172796	0.00424069	-3.75579	TMEM266
ENSG00000170214	50.3969	1.45046	0.815393	0.00188945	0.0238081	3.10708	ADRA1B
ENSG00000170276	19.8345	2.6271	0.586877	4.83691e-07	4.10645e-05	5.03267	HSPB2
ENSG00000170425	103.601	4.78622	0.546934	2.10122e-19	4.18532e-16	9.00786	ADORA2B
ENSG00000170525	2577.69	2.49076	0.397009	2.38124e-11	8.33243e-09	6.6805	PFKFB3
ENSG00000170745	550.316	2.23143	0.443055	2.85263e-08	3.60322e-06	5.55025	KCNS3
ENSG00000170748	2.54487	1.57609	0.803004	0.00111337	0.0163433	3.26019	RBMXL2
ENSG00000170786	205.248	3.1825	0.79009	3.14252e-06	0.000192826	4.66128	SDR16C5
ENSG00000171126	84.3966	-2.64625	0.90658	6.31484e-05	0.00199654	-4.00073	KCNG3
ENSG00000171246	294.157	2.59691	0.781949	4.55086e-05	0.00154849	4.07757	NPTX1
ENSG00000171388	1845.45	4.37668	0.511545	1.12359e-18	2.07815e-15	8.82207	APLN
ENSG00000171517	37.9659	3.03686	0.972178	7.55233e-05	0.0022504	3.95818	LPAR3
ENSG00000171557	1425.61	4.93229	0.691758	9.8532e-14	6.07473e-11	7.44286	FGG
ENSG00000171560	29035.3	3.74199	0.751142	4.72713e-08	5.75006e-06	5.46128	FGA
ENSG00000171695	17.7125	1.52147	0.611096	0.000416565	0.00811899	3.52936	LKAAEAR1
ENSG00000171724	418.498	-2.73278	0.850738	2.26878e-05	0.000931025	-4.23665	VAT1L
ENSG00000171813	455.748	-1.14759	0.23153	2.4202e-08	3.14917e-06	-5.57892	PWWP2B
ENSG00000171885	364.826	-1.16528	0.567441	0.000717687	0.0118519	-3.38273	AQP4
ENSG00000171992	6578.98	1.73928	0.437881	3.78133e-06	0.000223038	4.62305	SYNPO
ENSG00000172159	265.871	1.10934	0.388291	0.000161929	0.00403607	3.77202	FRMD3
ENSG00000172379	3043.63	-1.25829	0.269869	9.95409e-08	1.06548e-05	-5.32756	ARNT2
ENSG00000172426	134.763	1.51544	0.459564	4.28868e-05	0.00150476	4.09135	RSPH9
ENSG00000172482	17.2012	-4.04007	0.820783	1.79796e-08	2.4633e-06	-5.6304	AGXT
ENSG00000172673	35.4022	-2.96198	1.14041	0.00358527	0.037374	-2.91252	THEMIS
ENSG00000172987	10.0221	1.53101	0.563637	0.000226474	0.00521274	3.68749	HPSE2
ENSG00000173157	4.05526	1.64463	1.20423	0.00272423	0.0307637	2.99726	ADAMTS20
ENSG00000173376	255.216	1.0608	1.11863	0.00487885	0.046226	2.81493	NDNF
ENSG00000173467	122.162	2.14741	1.00757	0.00112211	0.0164343	3.25797	AGR3
ENSG00000173530	211.152	1.76129	0.599003	0.000142796	0.00366822	3.80327	TNFRSF10D
ENSG00000173597	85.4831	1.07173	0.667124	0.00251547	0.0291304	3.02147	SULT1B1
ENSG00000173917	214.127	2.02836	0.501804	2.72416e-06	0.000173315	4.69059	HOXB2
ENSG00000173918	1932.83	1.30158	0.35163	1.00731e-05	0.000489019	4.4156	C1QTNF1
ENSG00000173988	39.4805	1.43229	0.59348	0.000514134	0.00937535	3.47328	LRRC63
ENSG00000174473	164.936	2.98802	0.625106	1.16898e-07	1.22055e-05	5.29828	GALNTL6
ENSG00000174611	102.494	-1.73811	1.61418	6.78835e-07	5.52858e-05	-4.96732	KY
ENSG00000174788	46.2097	1.03617	0.373722	0.000193498	0.00460518	3.72736	PCP2
ENSG00000174945	138.317	3.05201	0.641366	1.25261e-07	1.29741e-05	5.28565	AMZ1
ENSG00000174948	74.9691	-2.1525	0.807748	0.000133986	0.00349389	-3.81901	GPR149
ENSG00000175262	647.589	-1.97677	0.729421	0.000122048	0.00326233	-3.84198	C1orf127
ENSG00000175426	46856.8	1.46249	0.745253	0.001571	0.020842	3.16124	PCSK1
ENSG00000175538	492.618	1.67082	0.484181	2.65211e-05	0.00104051	4.20145	KCNE3
ENSG00000175868	145.398	3.58521	0.50391	8.83164e-14	5.71716e-11	7.4573	CALCB
ENSG00000175874	257.153	2.1088	0.407794	1.41827e-08	2.05166e-06	5.67117	CREG2
ENSG00000175899	12872.5	1.04458	0.37019	0.000176413	0.00431355	3.7506	A2M
ENSG00000176171	3022.15	2.10018	0.297094	9.64471e-14	6.07473e-11	7.44568	BNIP3
ENSG00000176383	132.256	2.54982	0.385912	2.36085e-12	1.01887e-09	7.01132	B3GNT4
ENSG00000176402	31.9999	2.38042	0.605927	3.74654e-06	0.000221491	4.62497	GJC3
ENSG00000176435	677.183	1.07591	0.354835	0.000100303	0.00282345	3.88986	CLEC14A
ENSG00000176601	122.646	1.44666	0.718994	0.00136988	0.0189472	3.20092	MAP3K19
ENSG00000176692	30.1796	1.53652	0.468893	4.50042e-05	0.00153942	4.08016	FOXC2
ENSG00000176771	607.296	2.11768	0.383344	1.97573e-09	3.41064e-07	5.99979	NCKAP5
ENSG00000176788	516.713	1.16291	0.570558	0.00123936	0.0176815	3.22966	BASP1
ENSG00000176826	691.356	5.18873	0.458466	1.10805e-30	9.56393e-27	11.515
ENSG00000176890	362.472	1.17292	0.405174	0.000149317	0.00378319	3.7922	TYMS
ENSG00000176912	33.6856	1.23676	0.565959	0.000906679	0.0141091	3.31799
ENSG00000176998	221.237	1.02268	0.430598	0.000584752	0.0102724	3.43859
ENSG00000177181	324.05	1.02525	0.252665	2.26855e-06	0.000149091	4.7279	RIMKLA
ENSG00000177359	48.2996	-1.78547	0.553274	2.83377e-05	0.00109031	-4.18643	OVOS2
ENSG00000177453	548.492	1.04969	0.24535	8.84503e-07	6.88363e-05	4.91573	NIM1K
ENSG00000177464	253.542	1.17272	0.386857	0.000100316	0.00282345	3.88983	GPR4
ENSG00000177675	603.875	1.65221	0.73786	0.000867849	0.0136525	3.3302	CD163L1
ENSG00000177943	805.514	1.23786	0.455072	0.000253799	0.00564108	3.6584	MAMDC4
ENSG00000178248	4.7617	2.85192	1.2358	0.000774133	0.0125755	3.36188	FAM230I
ENSG00000178394	14.8761	2.46143	1.07431	0.000573173	0.0101447	3.444	HTR1A
ENSG00000178522	3.05165	2.46638	1.11166	0.000995266	0.0151327	3.29186	AMBN
ENSG00000179362	21.8486	-1.17816	0.499286	0.000372663	0.0075254	-3.55872
ENSG00000179431	147.216	1.22816	0.448672	0.000231612	0.00527938	3.68178	FJX1
ENSG00000179772	80.8298	1.47366	0.652973	0.000809114	0.0129809	3.34966	FOXS1
ENSG00000179902	57.262	1.19108	0.608331	0.00140731	0.019332	3.19315	CFAP276
ENSG00000180210	161.654	1.73446	0.571392	0.000102706	0.00286415	3.88411	F2
ENSG00000180785	33.2214	2.26885	0.499898	2.81707e-07	2.61452e-05	5.13529	OR51E1
ENSG00000180801	332.146	1.54354	0.365876	1.25781e-06	9.25275e-05	4.84631	ARSJ
ENSG00000180815	1739.54	-1.68605	0.464853	7.26179e-06	0.000374575	-4.48587	MAP3K15
ENSG00000180875	528.464	3.00193	0.786489	7.94865e-06	0.000405961	4.46656	GREM2
ENSG00000181026	1070.38	-1.14159	0.219816	7.0975e-09	1.09395e-06	-5.7886	AEN
ENSG00000181126	98.8233	1.01187	0.593769	0.00215046	0.0260205	3.06863
ENSG00000181577	40.7725	2.77326	0.818989	2.82285e-05	0.00108772	4.18731	LINC03040
ENSG00000181652	1150.55	2.20665	0.690509	6.66868e-05	0.00207297	3.98781	ATG9B
ENSG00000181751	549.159	-1.69755	0.409835	9.74309e-07	7.53097e-05	-4.89676	MACIR
ENSG00000181773	37.0429	1.28596	0.388832	3.52812e-05	0.00130707	4.13639	GPR3
ENSG00000182224	723.32	1.00361	0.310992	5.21468e-05	0.00172231	4.04579	CYB5D1
ENSG00000182240	3284.53	2.98903	0.398719	4.73875e-15	4.54464e-12	7.83366	BACE2
ENSG00000182379	1455.33	3.95429	0.610811	7.9589e-12	2.98678e-09	6.83929	NXPH4
ENSG00000182674	622.582	-1.49194	0.44562	2.00953e-05	0.000843352	-4.26383	KCNB2
ENSG00000182722	5.73986	2.42978	0.744277	3.97048e-05	0.00143281	4.10919
ENSG00000182732	60.0828	-2.50076	0.753027	1.82575e-05	0.00078804	-4.2852	RGS6
ENSG00000182871	3662.83	1.08444	0.357557	9.2722e-05	0.00266703	3.90889	COL18A1
ENSG00000183092	153.425	2.02029	0.513124	3.96299e-06	0.000230084	4.61331	BEGAIN
ENSG00000183134	304.217	-2.40182	0.578296	8.09794e-07	6.45194e-05	-4.93299	PTGDR2
ENSG00000183486	439.152	1.1754	0.459343	0.000385854	0.00769154	3.54957	MX2
ENSG00000183566	39.3129	1.74299	1.56812	0.00393558	0.0400672	2.88328
ENSG00000183638	97.0737	1.77488	0.750617	0.000624335	0.0107276	3.42082	RP1L1
ENSG00000183908	44.3077	1.98099	0.699245	0.000144507	0.00369424	3.80032	LRRC55
ENSG00000184012	230.523	-1.76846	0.826954	0.000500148	0.00923081	-3.48068	TMPRSS2
ENSG00000184012	230.523	-1.76846	0.826954	0.000500148	0.00923081	-3.48068	LOC124905021
ENSG00000184434	19.9108	-3.42421	0.513008	1.84386e-12	8.23189e-10	-7.04581	LRRC19
ENSG00000184500	848.354	1.48237	0.289027	1.52097e-08	2.17219e-06	5.65918	PROS1
ENSG00000184785	74.3763	1.27271	0.378763	3.32341e-05	0.00124179	4.15009	SMIM10
ENSG00000184828	101.492	-1.06888	0.499925	0.000647813	0.0110431	-3.41076	ZBTB7C
ENSG00000184845	431.028	1.39989	0.919208	0.00298003	0.0327664	2.96979	DRD1
ENSG00000184908	23.447	1.61873	0.599874	0.000247678	0.00553833	3.66465	CLCNKB
ENSG00000184999	49.821	2.26679	0.578871	5.1865e-06	0.000290691	4.5571	SLC22A10
ENSG00000185100	1687.69	2.87824	0.440485	4.46041e-12	1.8333e-09	6.92177	ADSS1
ENSG00000185156	75.5478	1.70792	0.681655	0.000436248	0.00835723	3.51713	MFSD6L
ENSG00000185168	152.796	4.78754	0.644621	1.15385e-14	9.95928e-12	7.72104
ENSG00000185338	231.678	2.56006	0.414392	4.37615e-11	1.43438e-08	6.59075	SOCS1
ENSG00000185519	861.493	1.06715	0.288343	9.73771e-06	0.000475752	4.42292	FAM131C
ENSG00000185567	625.135	2.07912	0.595993	2.37719e-05	0.000963301	4.22615	AHNAK2
ENSG00000185633	4904.94	5.48309	0.430296	4.0373e-38	1.04542e-33	12.9084	NDUFA4L2
ENSG00000185668	32.0399	-3.23541	1.11482	6.14202e-05	0.00195864	-4.00729	POU3F1
ENSG00000185681	32.7312	2.08168	0.655243	6.75643e-05	0.00209272	3.9847	MORN5
ENSG00000185737	80.5049	1.80901	0.523404	2.54963e-05	0.00101103	4.21036	NRG3
ENSG00000185897	162.233	2.1142	0.966438	0.00100464	0.0152284	3.28922	FFAR3
ENSG00000186047	10.5807	1.66443	0.700319	0.000611728	0.0105742	3.42636	DLEU7
ENSG00000186047	10.5807	1.66443	0.700319	0.000611728	0.0105742	3.42636	DLEU1-AS1
ENSG00000186162	238.424	-1.02921	0.174843	1.49191e-10	3.98263e-08	-6.4062	CIDECP1
ENSG00000186191	91.1659	2.04345	1.28336	0.00257562	0.0294971	3.01431	BPIFB4
ENSG00000186314	553.982	1.25634	0.271917	1.85029e-07	1.80118e-05	5.21378	PRELID2
ENSG00000186352	499.288	1.28364	0.273991	1.42845e-07	1.45052e-05	5.26155	ANKRD37
ENSG00000186510	135.22	2.62594	0.872989	0.000115923	0.003139	3.85459	CLCNKA
ENSG00000186710	42.9531	2.30699	0.841902	0.000263259	0.00579079	3.649	CFAP73
ENSG00000186910	242.45	3.13856	0.875781	1.74498e-05	0.000759403	4.29525	SERPINA11
ENSG00000186918	3498.99	1.57411	0.333317	1.1476e-07	1.20308e-05	5.30165	ZNF395
ENSG00000187498	12918.1	1.18854	0.347116	2.5997e-05	0.00102617	4.20597	COL4A1
ENSG00000187510	83.6943	1.15691	0.461703	0.000426339	0.00823239	3.52322	PLEKHG7
ENSG00000187689	10.6265	2.27576	1.29126	0.00129452	0.0182175	3.21719	AMTN
ENSG00000187714	81.6366	2.2459	2.05221	0.00432109	0.0425467	2.85372	SLC18A3
ENSG00000187808	11.6754	1.51911	0.515028	0.000110401	0.00301681	3.86652	SOWAHD
ENSG00000187823	3.80023	5.75616	1.59654	8.15612e-06	0.00041249	4.46104	RTL4
ENSG00000187908	506.893	1.84544	0.896638	2.62078e-10	6.28357e-08	6.3197	DMBT1
ENSG00000188015	9.35788	1.1826	1.26014	1.31082e-05	0.000603956	4.35829	S100A3
ENSG00000188263	27.5685	6.15555	1.06556	2.67255e-05	0.00104694	4.19971	IL17REL
ENSG00000188459	4.41464	1.08785	0.776158	0.00262509	0.029905	3.00854
ENSG00000188959	154.031	2.3087	0.870882	0.000328046	0.0068614	3.59208	C9orf152
ENSG00000189136	259.75	-1.35534	0.327262	9.95288e-07	7.67024e-05	-4.89257
ENSG00000189149	18.991	-1.13798	0.436295	0.000212594	0.00496614	-3.70356
ENSG00000189320	238.537	3.47562	0.751543	2.56394e-07	2.40546e-05	5.15297	FAM180A
ENSG00000196169	361.3	-1.62997	1.07486	0.00134803	0.0187464	-3.20555	KIF19
ENSG00000196337	6.45291	1.6717	0.80847	0.0010075	0.0152473	3.28842	CGB7
ENSG00000196378	527.865	-1.04954	0.232233	1.92444e-07	1.85938e-05	-5.20649	ZNF34
ENSG00000196482	815.412	2.37929	0.45605	1.11912e-08	1.64651e-06	5.71161	ESRRG
ENSG00000196549	303.413	-2.96924	0.598818	1.66932e-08	2.29922e-06	-5.64319	MME
ENSG00000196754	6.3432	2.27505	0.570567	3.43333e-06	0.000206963	4.64303	S100A2
ENSG00000196834	893.688	1.74344	0.587665	0.000129843	0.00341534	3.82676	POTEI
ENSG00000196878	639.835	3.0506	0.76354	3.89479e-06	0.000227143	4.61692	LAMB3
ENSG00000196968	931.345	1.40004	0.243296	4.91561e-10	1.07868e-07	6.22178	FUT11
ENSG00000197046	48.6954	1.34177	0.72909	0.00174777	0.0224691	3.13005	SIGLEC15
ENSG00000197085	141.007	-2.33942	0.883021	0.000132292	0.00346717	-3.82215	NPSR1-AS1
ENSG00000197358	103.061	2.49027	0.555383	4.34679e-07	3.72702e-05	5.05311
ENSG00000197520	509.277	3.33696	0.512289	5.61426e-12	2.23496e-09	6.88911	FAM177B
ENSG00000197930	4416.08	1.19617	0.189855	1.68878e-11	5.99032e-09	6.73067	ERO1A
ENSG00000198039	754.731	1.578	0.438862	1.57546e-05	0.000703361	4.31786	ZNF273
ENSG00000198062	22.7218	-5.66046	1.13316	1.03882e-08	1.5371e-06	-5.72427	POTEH
ENSG00000198183	102.791	1.47454	1.18986	0.00402046	0.0405057	2.87655	BPIFA1
ENSG00000198203	76.5207	-1.85319	1.06725	0.000842056	0.0133531	-3.33859	SULT1C2
ENSG00000198221	23.8027	-1.06953	0.369674	0.000105747	0.00292231	-3.87701
ENSG00000198513	777.022	1.18757	0.222848	5.12827e-09	8.14671e-07	5.84296	ATL1
ENSG00000198597	294.089	2.0012	1.06364	0.00176754	0.0226242	3.12674	ZNF536
ENSG00000198723	27.6801	-1.02277	0.446483	0.000515388	0.00939159	-3.47263	SAXO5
ENSG00000198732	11541.5	1.38058	0.309127	4.33684e-07	3.72702e-05	5.05354	SMOC1
ENSG00000198797	258.053	-1.41658	0.56364	0.000241859	0.00542695	-3.67073	BRINP2
ENSG00000198910	2002.01	1.744	0.520721	3.72485e-05	0.00136038	4.12392	L1CAM
ENSG00000198915	143.695	-1.58466	0.854704	0.000901462	0.0140533	-3.3196	RASGEF1A
ENSG00000203697	428.65	2.34259	0.643669	1.43494e-05	0.000651298	4.33845	CAPN8
ENSG00000203811	4.84905	1.28545	0.666147	0.00125426	0.0178398	3.22624	H3C14
ENSG00000203999	20.6922	1.70738	0.625804	0.000212884	0.00496614	3.70322	LINC01270
ENSG00000204103	13111.4	-1.7249	0.408743	6.67686e-07	5.47122e-05	-4.97053	MAFB
ENSG00000204334	24.4876	1.94343	0.306212	6.69507e-12	2.58749e-09	6.86402	ERICH2
ENSG00000204335	47.7013	2.30065	0.649478	1.94263e-05	0.000820596	4.27138	SP5
ENSG00000204338	22.3871	2.86996	0.800976	1.82615e-05	0.00078804	4.28515
ENSG00000204347	76.1429	-1.92026	0.648897	6.57373e-05	0.00205762	-3.99121	BTBD17
ENSG00000204381	200.556	1.00078	0.421677	0.000600256	0.0104527	3.4315	LAYN
ENSG00000204632	371.463	3.36623	0.519972	7.18277e-12	2.73516e-09	6.85397	HLA-G
ENSG00000204677	458.377	2.24729	0.66583	3.67468e-05	0.00134777	4.12704	FAM153CP
ENSG00000205129	222.393	3.05412	0.446397	5.83792e-13	2.90706e-10	7.20422	CFAP96
ENSG00000205181	289.228	1.28591	0.50984	0.000430259	0.00828337	3.52079	LINC00654
ENSG00000205763	310.941	1.06977	0.294654	1.23721e-05	0.000579525	4.37093
ENSG00000205810	13.2607	1.40727	0.766587	0.0017502	0.02248	3.12964	KLRC3
ENSG00000205918	24.1962	-1.12259	0.834905	0.00202551	0.0249043	-3.08647	PDPK2P
ENSG00000205978	1319.31	1.51744	0.478622	6.69037e-05	0.00207722	3.98704	NYNRIN
ENSG00000206120	367.347	-3.7871	0.658007	1.92814e-10	4.75497e-08	-6.36696
ENSG00000206142	2.23352	1.11085	1.61425	0.00523098	0.0483878	2.79245	FAM230H
ENSG00000212743	12.9491	1.32941	0.701855	0.00157819	0.0208924	3.15991
ENSG00000212747	405.358	1.08618	0.184263	1.79503e-10	4.51266e-08	6.37793	RTL8B
ENSG00000212916	283.583	1.23911	0.427369	0.000144409	0.00369424	3.80049	MAP10
ENSG00000212952	6.78177	6.38943	1.04066	1.94135e-08	2.6319e-06	5.61715
ENSG00000213090	27.8663	-1.1008	0.281326	2.76189e-06	0.000173566	-4.68778	SCYL2P1
ENSG00000213213	528.991	1.43885	0.398807	1.46256e-05	0.000660935	4.33425	CCDC183
ENSG00000213225	52.5921	3.39878	0.978602	2.38542e-05	0.000965012	4.22538	NOC2LP1
ENSG00000213371	3.66745	1.30347	0.868315	0.00203877	0.0250437	3.08452	NAP1L1P3
ENSG00000213700	28.7681	1.18785	0.451211	0.000295142	0.00632649	3.61953	RPL17P50
ENSG00000213759	293.862	1.79389	0.838904	0.00108039	0.0160319	3.26871	UGT2B11
ENSG00000213880	4.38755	4.44495	1.05325	1.28288e-07	1.32347e-05	5.28127	RPL7AP7
ENSG00000214081	191.004	1.19911	0.745016	0.00257328	0.0294971	3.01459
ENSG00000214110	188.436	2.22888	1.16441	0.00163165	0.021414	3.15019
ENSG00000214193	283.955	2.01708	0.345334	2.95063e-10	6.94579e-08	6.30135	SH3D21
ENSG00000214553	13.719	1.63354	0.539696	9.09867e-05	0.00262924	3.91345
ENSG00000214617	3.7582	1.99404	1.26761	0.00101342	0.015319	3.28678
ENSG00000214691	28.3345	4.02239	1.47716	0.000284127	0.0061408	3.62936	LINC01913
ENSG00000214814	10.718	1.57872	0.814055	0.00149713	0.0201699	3.17524	FER1L6
ENSG00000214827	140.744	1.77792	0.338524	7.3653e-09	1.1285e-06	5.78238	MTCP1
ENSG00000215277	17.3154	-1.25409	0.523528	0.000358643	0.00730533	-3.56878	RNF212B
ENSG00000215612	2.14615	3.29111	1.52375	0.00291612	0.0322279	2.97644	HMX1
ENSG00000219607	50.2649	1.46113	0.648392	0.000839211	0.0133316	3.33953	PPP1R3G
ENSG00000220008	67.9064	1.44715	0.603799	0.000574942	0.0101691	3.44317	LINGO3
ENSG00000220412	6.79353	2.744	0.595097	7.09253e-08	8.01982e-06	5.38881
ENSG00000220575	227.607	11.1743	1.51106	9.3372e-15	8.33716e-12	7.74797	HTR5A-AS1
ENSG00000221866	447.476	2.10201	0.666895	7.49108e-05	0.00224248	3.96012	PLXNA4
ENSG00000222038	325.639	1.84103	0.578504	6.5967e-05	0.0020587	3.99038	POTEJ
ENSG00000222041	254.614	1.0565	0.374959	0.000186773	0.00450621	3.73627	CYTOR
ENSG00000223403	588.722	1.39304	0.828376	0.00238005	0.0280907	3.03819	MIR381HG
ENSG00000223403	588.722	1.39304	0.828376	0.00238005	0.0280907	3.03819	MEG9
ENSG00000223485	9.44448	1.35616	0.785697	0.0019723	0.0245533	3.09437	LINC01615
ENSG00000224057	69.9065	8.01058	0.914856	3.17552e-21	1.02784e-17	9.45679	EGFR-AS1
ENSG00000224388	14.5184	3.17197	0.933043	1.96895e-05	0.000829007	4.26838
ENSG00000224389	949.648	3.72228	0.474556	3.7479e-16	4.85241e-13	8.14644	C4B
ENSG00000224417	166.232	-1.72309	0.562351	4.89256e-05	0.00163884	-4.0607
ENSG00000224687	68.9019	-1.12141	0.306071	6.67129e-06	0.000354715	-4.50392	RASAL2-AS1
ENSG00000224746	23.6548	1.72127	1.21504	0.00317086	0.0341733	2.95067
ENSG00000224958	9.27667	2.52314	0.961213	0.000220613	0.00510049	3.69416	PGM5-AS1
ENSG00000225205	37.147	2.3365	0.401047	2.7547e-10	6.54407e-08	6.31199
ENSG00000225383	4.23998	2.68735	0.641689	1.20537e-06	9.04694e-05	4.85475	SFTA1P
ENSG00000225431	98.612	6.97405	0.742095	2.53385e-22	1.09352e-18	9.71772	LINC01671
ENSG00000225521	3.77441	1.23047	0.817238	0.00228255	0.0272247	3.05077
ENSG00000225532	11.4062	2.61457	0.742379	2.32419e-05	0.000946268	4.23123
ENSG00000225637	5.14823	1.69365	1.00782	0.00238768	0.0281157	3.03722
ENSG00000225680	16.3779	2.42211	0.78429	6.89151e-05	0.00211922	3.98
ENSG00000225783	1741.08	1.55789	0.925675	0.00241214	0.0283291	3.03415	MIAT
ENSG00000226007	44.3315	1.05666	0.601014	0.00198912	0.0246825	3.09185
ENSG00000226416	45.4137	8.42314	1.14889	2.4876e-14	1.89453e-11	7.62253	MRPL23-AS1
ENSG00000226453	13.2084	2.34495	0.552879	1.25394e-06	9.25275e-05	4.84692
ENSG00000226496	16.4188	3.3979	0.858342	3.79414e-06	0.000223285	4.62235	LINC00323
ENSG00000226510	9.13182	2.33299	1.17831	0.00152786	0.0204602	3.16934	UPK1A-AS1
ENSG00000226519	3.24078	1.75575	1.47181	0.00180791	0.0230285	3.1201
ENSG00000226742	198.92	1.02818	0.284368	1.32135e-05	0.000607726	4.35654	HSBP1L1
ENSG00000226887	22.7169	1.25913	0.490329	0.000332286	0.0069004	3.58874	ERVMER34-1
ENSG00000226953	8.86196	1.82145	0.903744	0.0008863	0.0138586	3.32433	NCKAP5-AS2
ENSG00000227200	3.60081	1.82713	1.39604	0.00164149	0.0214671	3.14843
ENSG00000227258	58.6788	1.51869	0.458698	4.02169e-05	0.00144235	4.10623	SMIM2-AS1
ENSG00000227350	1.83149	2.68347	1.15658	0.000844167	0.0133693	3.33789	PPIAP88
ENSG00000227496	2.75603	2.11703	1.00232	0.00113585	0.0165421	3.25452	LOC102723834
ENSG00000228013	69.4056	-1.7577	0.283794	2.66743e-11	9.08822e-09	-6.66385	IL6R-AS1
ENSG00000228033	7.5079	2.50577	0.70338	1.4208e-05	0.000646577	4.34062	LOC105369165
ENSG00000228288	22.5422	1.18856	0.509289	0.000562537	0.0100044	3.44906	PCAT6
ENSG00000228789	2.75181	1.99548	0.923578	0.00110839	0.0163072	3.26146	HCG22
ENSG00000228839	22.6731	-2.25116	0.537843	8.37906e-07	6.63508e-05	-4.92633	PIK3IP1-DT
ENSG00000229124	75.3764	1.14817	0.512209	0.000777535	0.0126071	3.36067	VIM-AS1
ENSG00000229142	3.54197	4.10353	1.18092	1.93735e-05	0.000819702	4.27199
ENSG00000229190	2.3202	3.82682	1.48822	0.00100507	0.0152284	3.2891
ENSG00000229425	45.7158	2.67901	0.811364	4.63757e-05	0.00157327	4.07318	LOC105369302
ENSG00000229459	31.8914	8.7633	1.29237	3.8294e-15	3.81379e-12	7.86039
ENSG00000229628	20.4872	6.28078	1.10302	4.07704e-10	9.05987e-08	6.25105
ENSG00000229659	19.536	-1.39508	0.427588	2.8798e-05	0.00110161	-4.18277	RPL26P6
ENSG00000229671	4.84283	3.83307	1.27634	0.000104589	0.00289734	3.87969
ENSG00000229797	49.452	-1.1	0.361273	6.08954e-05	0.00195394	-4.00931	LOC124907890
ENSG00000229848	12.0457	1.11794	0.773043	0.00309238	0.0336589	2.9584
ENSG00000230148	38.1102	1.30717	0.852856	0.00254664	0.0293209	3.01774	HOXB-AS1
ENSG00000230312	9.58968	-1.1577	0.563782	0.00097855	0.0149314	-3.29662
ENSG00000230432	10.5291	2.99564	0.94944	3.53098e-05	0.00130707	4.1362
ENSG00000230725	11.7521	1.84878	1.05509	0.00191933	0.0240558	3.10244	LOC284798
ENSG00000231035	17.1375	3.22968	1.08769	8.61863e-05	0.00251036	3.92651	RPL7L1P9
ENSG00000231068	4.25711	4.9779	1.1478	6.6497e-08	7.61891e-06	5.40039	KRTAP21-3
ENSG00000231204	7.87388	4.52584	1.32076	1.94471e-06	0.000131823	4.75909	LOC100507562
ENSG00000231298	2.02809	2.54966	1.13434	0.000983734	0.0149928	3.29514	MANCR
ENSG00000231317	112.957	8.98296	1.10194	1.24293e-22	6.43689e-19	9.79	LOC643348
ENSG00000231407	4.05234	1.26413	0.500524	0.00037548	0.0075593	3.55674
ENSG00000231533	15.3778	1.79905	0.55915	4.41863e-05	0.00152962	4.08442
ENSG00000231672	195.118	4.31033	0.717228	1.25054e-10	3.51974e-08	6.43307	DIRC3
ENSG00000231738	68.2226	1.38581	1.02641	0.00347999	0.036571	2.92181	TSPAN19
ENSG00000231784	32.3013	1.02279	0.319354	5.1832e-05	0.00171629	4.04721
ENSG00000231852	21.3034	3.03146	0.656487	2.1949e-07	2.08952e-05	5.18202	CYP21A2
ENSG00000231881	30.8742	5.99839	1.09104	5.0337e-10	1.09532e-07	6.21805
ENSG00000231963	7.18474	1.91197	1.74442	0.00539932	0.0495583	2.78219	LOC101928380
ENSG00000232000	283.692	4.09174	1.16899	2.68931e-05	0.00105192	4.1983	CLCN3P1
ENSG00000232396	93.6009	7.736	1.06476	1.29727e-14	1.0836e-11	7.70609	CABP7-DT
ENSG00000232504	18.6259	-1.12043	0.397586	0.000110382	0.00301681	-3.86656
ENSG00000232677	1189.62	-1.25964	0.357844	1.17911e-05	0.000559191	-4.38142	LINC00665
ENSG00000232759	227.172	5.35843	0.632647	2.68095e-18	4.62803e-15	8.72419	STEAP1B-AS1
ENSG00000232788	12.9636	5.22063	0.79727	7.20707e-13	3.45592e-10	7.17545	ITGA6-AS1
ENSG00000232788	12.9636	5.22063	0.79727	7.20707e-13	3.45592e-10	7.17545	PDK1-AS1
ENSG00000232949	31.9784	8.07664	0.837706	1.3917e-28	9.00918e-25	11.0907
ENSG00000233005	2.60286	4.58438	1.25572	3.37193e-06	0.000205442	4.64676
ENSG00000233117	29.3813	1.95639	0.591122	4.33971e-05	0.00151445	4.08861
ENSG00000233491	47.2878	6.92773	1.43465	1.48898e-10	3.98263e-08	6.4065
ENSG00000233818	3.49352	1.36058	1.16149	0.00430233	0.0424399	2.8551
ENSG00000233922	9.46986	2.45115	0.820932	0.000129919	0.00341534	3.82661	LINC01694
ENSG00000233932	208.474	2.56706	0.460021	1.49144e-09	2.75853e-07	6.04529	CTXN2
ENSG00000234292	14.4182	1.32089	0.877187	0.00288709	0.031989	2.97951
ENSG00000234362	5.59672	1.5058	1.01128	0.00315049	0.0340479	2.95266	LINC01914
ENSG00000234435	4.83165	3.90559	1.56995	0.000421006	0.00815982	3.52655	LINC01432
ENSG00000234844	20.0508	8.07569	1.46929	3.66176e-13	1.93505e-10	7.26751
ENSG00000234961	2.52834	3.06876	0.918395	4.19083e-05	0.0014845	4.0967
ENSG00000234965	6.02604	3.73536	1.12128	4.4634e-05	0.0015369	4.08208	SHISA8
ENSG00000235098	298.078	-2.11305	0.548659	2.76374e-06	0.000173566	-4.68764	ANKRD65
ENSG00000235207	2.93827	4.66246	1.59668	1.91944e-05	0.000816125	4.27406	TUBBP6
ENSG00000235370	366.279	-1.36833	0.323919	7.06766e-07	5.70124e-05	-4.9595
ENSG00000235523	6.33034	-3.2949	0.67139	5.32395e-08	6.35292e-06	-5.44014
ENSG00000235621	314.571	1.17732	0.603399	0.00148946	0.0200937	3.17673	LINC00494
ENSG00000235821	2.97488	2.20227	0.938638	0.000466468	0.00875905	3.49931	IFITM4P
ENSG00000235847	8.01374	2.29413	0.751375	8.30769e-05	0.00243623	3.93535
ENSG00000235888	11.2715	1.17898	0.717308	0.00182776	0.0231887	3.11688
ENSG00000235903	61.549	1.84227	0.804805	0.000778253	0.0126108	3.36042	CPB2-AS1
ENSG00000235934	4.27936	3.78346	1.10872	4.32836e-06	0.000247961	4.59496
ENSG00000236013	5.97541	1.43912	1.27893	0.00444877	0.0434212	2.84445	LINC02941
ENSG00000236064	121.351	6.90104	1.00572	1.85204e-13	1.06571e-10	7.35906	LOC101928335
ENSG00000236090	4.19454	1.66106	0.827051	0.000820829	0.013112	3.34567
ENSG00000236699	391.334	2.57567	0.680989	8.5222e-06	0.000427765	4.45163	ARHGEF38
ENSG00000237281	2.98169	4.58288	1.71731	0.000299854	0.00640628	3.61543
ENSG00000237357	84.4899	1.3663	0.550923	0.000471101	0.00881945	3.49667
ENSG00000237399	27.2373	1.2088	0.595397	0.00122536	0.0175243	3.23291	PITRM1-AS1
ENSG00000237412	6.73291	4.24106	1.2813	3.38765e-05	0.00126397	4.14571	PRSS56
ENSG00000237471	18.2656	3.76444	0.966644	4.57592e-06	0.000259844	4.58335	LOC102723446
ENSG00000237515	128.026	-2.30002	1.16623	0.00053814	0.0096768	-3.46102	SHISA9
ENSG00000237595	15.9052	1.27932	0.38591	3.00948e-05	0.00113929	4.17275	LINC01275
ENSG00000237686	140.602	1.72115	0.687365	0.000464887	0.00874203	3.50021	SCIRT
ENSG00000237760	3.58841	5.41089	1.76202	0.000157457	0.00395821	3.779
ENSG00000237989	270.303	3.00976	0.621092	8.31208e-08	9.12005e-06	5.36022	LINC01679
ENSG00000238098	33.8712	1.43602	0.510882	0.00018434	0.00446102	3.73956
ENSG00000238279	6.99365	1.66358	1.05169	0.00256163	0.0294542	3.01596
ENSG00000239402	235.727	1.71771	0.646601	0.000315895	0.00667194	3.6019
ENSG00000240032	19.1893	1.22304	0.74909	0.00245607	0.0286475	3.0287	LNCSRLR
ENSG00000240151	12.78	-5.03599	1.10671	2.22636e-08	2.97162e-06	-5.59342	RN7SL826P
ENSG00000240184	813.864	1.01389	0.332445	9.37296e-05	0.00268477	3.90628	PCDHGC3
ENSG00000240216	9.18449	1.9241	0.841963	0.000790904	0.012752	3.35596
ENSG00000240758	18.2943	2.32418	0.724435	6.16899e-05	0.00196024	4.00625
ENSG00000240801	33.101	2.44678	0.866493	7.01985e-09	1.08846e-06	5.79045
ENSG00000240891	173.675	-1.12982	0.310813	7.62597e-06	0.000391023	-4.47542	PLCXD2
ENSG00000240972	2296.29	1.45235	0.257295	9.56663e-10	1.89098e-07	6.11648	MIF
ENSG00000241129	1.98137	2.60917	0.842077	4.93292e-05	0.00164605	4.05878
ENSG00000241135	9.8374	1.50304	0.784134	0.0015315	0.0204944	3.16865
ENSG00000241163	29.5798	-1.34253	0.697337	0.000897325	0.0140141	-3.32089	LINC00877
ENSG00000241684	157.678	2.00457	0.560122	1.62838e-05	0.000722007	4.31057	ADAMTS9-AS2
ENSG00000241717	16.4827	1.61162	0.662757	0.000536331	0.00965097	3.46192	VWFP1
ENSG00000242114	199.965	1.8627	0.377864	4.72991e-08	5.75006e-06	5.46118	MTFP1
ENSG00000242147	10.4765	2.72118	0.807695	2.88017e-05	0.00110161	4.18274	LINC02677
ENSG00000242147	10.4765	2.72118	0.807695	2.88017e-05	0.00110161	4.18274	LASTR
ENSG00000242268	109.118	-4.56705	0.682581	5.45418e-13	2.76923e-10	-7.21347	LINC02082
ENSG00000242516	36.9193	2.16168	0.723594	0.000127041	0.00335982	3.83212	LINC00960
ENSG00000242612	313.72	-1.10077	0.269964	1.45337e-06	0.00010396	-4.81754	DECR2
ENSG00000242952	9.14564	-2.37844	0.606772	1.61548e-06	0.000113982	-4.79639	RPSAP3
ENSG00000243004	411.203	1.01005	0.392955	0.000358074	0.00730533	3.5692
ENSG00000243321	8.4046	-3.49736	0.747195	9.95776e-08	1.06548e-05	-5.32749	LINC01998
ENSG00000243422	27.7365	1.01502	0.560546	0.00175865	0.0225467	3.12823	RPL23AP49
ENSG00000243491	3.47405	4.39809	1.25907	0.000718637	0.01186	3.38237
ENSG00000243649	279.367	2.45892	0.652678	8.87146e-06	0.000441764	4.443	CFB
ENSG00000244588	9.48248	2.09136	0.939452	0.000553567	0.00988555	3.4534	RAD21L1
ENSG00000244731	998.242	3.04474	0.532413	7.2678e-10	1.48183e-07	6.16015	C4A
ENSG00000244731	998.242	3.04474	0.532413	7.2678e-10	1.48183e-07	6.16015	LOC110384692
ENSG00000245534	22.5779	-1.04621	0.277473	5.1795e-06	0.000290691	-4.55738	RORA-AS1
ENSG00000246898	35.5914	1.03051	0.608474	0.00222358	0.0266933	3.05862
ENSG00000247095	488.56	3.1437	0.676414	2.22445e-07	2.10989e-05	5.17953	MIR210HG
ENSG00000247287	43.3947	-1.3151	0.442649	7.05752e-05	0.00216013	-3.97434	PRKCH-AS1
ENSG00000247775	16.7001	1.43075	0.983639	0.0030422	0.0332804	2.96344	SNCA-AS1
ENSG00000248323	209.725	1.86371	0.554148	3.61794e-05	0.00133072	4.13062	LUCAT1
ENSG00000248485	39.2186	5.01494	0.864687	3.83945e-10	8.68635e-08	6.26042	PCP4L1
ENSG00000248599	5.03143	1.27376	1.08272	0.00376356	0.0386874	2.89733	SLEAR
ENSG00000248626	2.76188	1.87963	0.627364	7.3943e-05	0.00222121	3.96323
ENSG00000248690	11.302	2.40966	0.701171	2.373e-05	0.00096311	4.22655	LOC124906789
ENSG00000248709	8.54769	1.46156	1.27513	0.00384644	0.0393364	2.89049	LOC124901048
ENSG00000248771	47.8433	1.99811	0.831652	0.000612952	0.0105882	3.42582	SMIM31
ENSG00000248801	10.3131	1.6068	1.05966	0.00281717	0.0314702	2.98701	C8orf34-AS1
ENSG00000248827	2.68563	1.83539	1.1076	0.00114124	0.0165739	3.25317	LOC345576
ENSG00000249173	4.52122	2.15909	1.3002	0.00166642	0.0216618	3.14402	LINC01093
ENSG00000249241	2.94682	1.86279	0.717328	0.000409981	0.00804245	3.53357	LINC02265
ENSG00000249695	184.565	1.16519	0.839814	0.00338328	0.0358017	2.93058	LOC574538
ENSG00000249746	165.176	2.45375	0.592171	1.9498e-06	0.000131823	4.75856
ENSG00000249776	26.0752	7.09737	0.975428	1.89147e-15	2.12947e-12	7.94826
ENSG00000250007	93.1556	-1.11874	0.332703	2.20558e-05	0.000910865	-4.24299	GJD2-DT
ENSG00000250360	52.5983	1.2251	0.436756	0.000188062	0.00450964	3.73454
ENSG00000250564	7.48576	4.49993	0.789955	3.85777e-10	8.68635e-08	6.25968	LINC02999
ENSG00000250612	12.9939	3.3303	1.15613	0.000211676	0.00495134	3.70466
ENSG00000250686	35.6159	2.22557	0.7604	0.000147038	0.00374744	3.79602
ENSG00000251095	946.241	1.66849	0.503579	4.2356e-05	0.00149627	4.09424
ENSG00000251191	185.779	2.80008	0.523741	5.83754e-09	9.10585e-07	5.82135	LINC00589
ENSG00000251400	19.4513	-1.38656	0.514366	0.000169666	0.00417221	-3.76036	ALDH7A1P1
ENSG00000251459	2.95182	3.03804	1.23006	0.000429378	0.00827795	3.52134
ENSG00000251536	35.2898	-3.55019	0.618872	2.25308e-10	5.45246e-08	-6.34302
ENSG00000253177	7.88035	1.37377	1.48721	0.00506892	0.0472916	2.80262	LOC101926956
ENSG00000253227	12.6757	1.48903	0.789829	0.00156047	0.0207321	3.1632
ENSG00000253330	3.01722	1.20078	1.22883	0.0032343	0.034693	2.94455
ENSG00000253507	5.59916	5.26873	1.04725	9.93222e-09	1.47807e-06	5.73188
ENSG00000253525	47.0792	4.27229	0.56945	3.76543e-15	3.81379e-12	7.8625
ENSG00000253821	19.8507	-3.31329	0.890849	5.43702e-06	0.000299545	-4.54718
ENSG00000253852	17.0496	2.51696	0.881539	0.000207822	0.00488768	3.70931
ENSG00000254810	8.74488	1.24647	0.803776	0.00275947	0.0310264	2.99333
ENSG00000255007	2.50854	2.06115	0.967409	0.00126955	0.0179736	3.22277
ENSG00000255035	42.3439	-1.28803	0.529978	0.000337465	0.00698755	-3.5847
ENSG00000255337	5.80312	1.59497	0.773203	0.000835101	0.0132826	3.34089	TMEM123-DT
ENSG00000255484	2.72216	4.27825	1.13822	5.24987e-06	0.000292817	4.55455	LINC02764
ENSG00000255641	5.00227	1.53074	1.26744	0.0033204	0.0353821	2.93641
ENSG00000255836	33.3295	1.50222	1.31818	0.00393957	0.0400672	2.88296	LOC100419928
ENSG00000255874	18.0638	2.45337	0.473024	8.26414e-09	1.23695e-06	5.76298	PRECSIT
ENSG00000255966	23.2428	1.86628	0.561076	4.14519e-05	0.00147642	4.09923
ENSG00000257042	2.52093	2.96064	1.12845	0.000288137	0.00620717	3.62574
ENSG00000257057	8.20626	1.97546	1.09711	0.000810696	0.0129902	3.34912	C11orf97
ENSG00000257228	116.298	-5.03377	0.899015	3.84183e-10	8.68635e-08	-6.26032
ENSG00000257365	863.148	1.22071	0.263641	1.85895e-07	1.80284e-05	5.21292	FNTB
ENSG00000257365	863.148	1.22071	0.263641	1.85895e-07	1.80284e-05	5.21292	CHURC1-FNTB
ENSG00000257594	398.332	1.52	0.453625	3.59751e-05	0.00132698	4.13192	GALNT4
ENSG00000258227	51.4702	1.24079	0.705304	0.00206314	0.0252375	3.08099	CLEC5A
ENSG00000258334	71.987	-1.65128	0.688218	0.00029014	0.00623994	-3.62395	TROAP-AS1
ENSG00000258512	34.3789	1.28109	0.627217	0.00122829	0.0175429	3.23223	LINC00239
ENSG00000258566	10.2341	-3.4788	0.784236	2.70486e-08	3.45023e-06	-5.55954
ENSG00000258667	96.1306	3.41186	0.820272	2.11044e-06	0.000140483	4.74255	HIF1A-AS3
ENSG00000258700	7.54601	1.97638	1.39876	0.00267163	0.030304	3.00319	LINC00871
ENSG00000258742	21.4398	1.85847	0.633396	0.000121072	0.00324539	3.84394	LINC02833
ENSG00000258777	2.20165	3.2276	0.943151	2.43557e-05	0.000977778	4.22069
ENSG00000259038	2.15699	2.56593	0.948064	0.000330183	0.00688387	3.59039
ENSG00000259124	43.0195	-3.98838	0.643486	1.2398e-11	4.52162e-09	-6.7755
ENSG00000259207	193.193	1.21456	0.335242	1.29735e-05	0.000600618	4.36055	ITGB3
ENSG00000259235	48.3134	1.60462	0.3817	1.28629e-06	9.43545e-05	4.84186
ENSG00000259295	269.753	-1.37852	0.302016	1.52605e-07	1.52569e-05	-5.24939	CSPG4P12
ENSG00000259354	27.8259	-1.27436	0.729172	0.00122045	0.0174986	-3.23406
ENSG00000259417	513.239	1.26927	0.579579	0.000927314	0.014309	3.3117	CTXND1
ENSG00000259457	2.76606	3.29271	1.22383	0.000361107	0.00732799	3.56699
ENSG00000259508	10.6779	1.78368	1.44759	8.26279e-05	0.00243133	3.93665
ENSG00000259774	12.2615	-1.15059	0.492699	0.000548897	0.00981571	-3.45568	LOC103171574
ENSG00000260588	34.7979	-1.32088	0.362646	7.99861e-06	0.000407709	-4.46522
ENSG00000260604	73.3601	1.55648	0.49709	7.19417e-05	0.00217934	3.96977
ENSG00000260838	328.183	-1.38763	0.433824	3.42872e-05	0.00127562	-4.14295
ENSG00000260934	10.296	3.92751	0.965019	1.4165e-06	0.000101886	4.82267
ENSG00000261051	61.4607	1.20274	0.497285	0.000539925	0.00968872	3.46012
ENSG00000261227	2.05197	4.30145	1.40547	0.000140885	0.00362631	3.80661
ENSG00000261292	9.2506	1.18435	1.51666	0.00437318	0.0428611	2.84991
ENSG00000261379	4.81797	1.84736	0.852218	0.000460022	0.00866944	3.50302
ENSG00000261594	65.6221	1.90052	0.433972	6.09328e-07	5.04088e-05	4.98824	TPBGL
ENSG00000262094	11.5787	3.58354	0.783761	3.93853e-07	3.42388e-05	5.0719
ENSG00000262576	822.738	1.02026	0.482304	0.00106297	0.0158387	3.27331	PCDHGA4
ENSG00000262880	5.86817	2.69849	0.954012	6.97593e-05	0.00213769	3.97711
ENSG00000263179	2.53945	2.37763	0.909101	0.00033385	0.00692131	3.58751
ENSG00000263677	4.46455	1.66724	0.925373	0.00111115	0.016321	3.26076
ENSG00000263893	13.9787	1.48279	1.14675	0.00360112	0.0374939	2.91114
ENSG00000264714	10.1971	1.65295	4.27946	0.00364067	0.0377842	2.90773
ENSG00000264745	9.92372	2.28294	0.595824	4.28279e-06	0.000245895	4.59716	TTC39C-AS1
ENSG00000265096	24.8705	2.29179	0.797604	0.000133451	0.0034893	3.82
ENSG00000265752	56.6955	2.61662	0.870202	0.000115579	0.00313384	3.85532
ENSG00000265907	80.1648	3.79034	0.86357	8.1977e-07	6.51138e-05	4.9306
ENSG00000266711	11.9238	8.54279	1.74465	5.89491e-10	1.21145e-07	6.19322
ENSG00000266964	40.9488	1.54856	0.754446	0.0012187	0.0174889	3.23447	FXYD1
ENSG00000267279	6.00307	1.17868	0.622234	0.00155761	0.0207086	3.16373
ENSG00000267288	13.079	1.2312	0.913345	0.00308913	0.0336517	2.95873	LOC105371795
ENSG00000267333	2.64972	3.27521	1.30666	0.000663646	0.0112149	3.40417
ENSG00000267746	18.6844	-2.16636	0.398235	2.39158e-09	4.02127e-07	-5.9687
ENSG00000268204	40.1217	1.37699	0.40785	3.05642e-05	0.00115201	4.16922
ENSG00000268222	3.93297	1.22937	0.624866	0.00110198	0.0162314	3.26311
ENSG00000268812	5.27617	3.57974	1.1637	0.000162532	0.00404285	3.7711	LIF-AS2
ENSG00000269068	14.1755	1.24939	0.559787	0.000757123	0.012369	3.36801

## Sheet: 4. DEGs ADM-2
ENSEMBL	baseMean	log2FoldChange	lfcSE	pvalue	padj	stat	SYMBOL
ENSG00000003987	1219.64	1.32726	0.248288	5.75519e-09	7.61914e-07	5.82372	MTMR7
ENSG00000004809	8.47223	1.03871	3.51859	0.00715546	0.0427066	2.68952	SLC22A16
ENSG00000005189	304.538	1.53244	0.408608	1.08074e-05	0.000294267	4.40036	REXO5
ENSG00000005513	31.7209	-1.03554	0.50617	0.000701869	0.00746862	-3.38885	SOX8
ENSG00000005981	477.169	-1.74883	0.707568	0.000180677	0.00258999	-3.74461	ASB4
ENSG00000006016	70.852	-1.8728	0.586081	2.86115e-05	0.000634931	-4.18425	CRLF1
ENSG00000006377	29.2018	1.82929	2.0795	0.00774913	0.0452983	2.66281	DLX6
ENSG00000006555	585.132	1.09329	0.290623	9.01879e-06	0.000256931	4.43945	TTC22
ENSG00000007129	22.797	-2.30982	0.899575	0.000155681	0.00231524	-3.78183	CEACAM21
ENSG00000007216	20.43	2.27765	1.02	0.00128924	0.0119816	3.21836	SLC13A2
ENSG00000008394	146.523	-1.38501	0.787238	0.000845045	0.00865458	-3.3376	MGST1
ENSG00000008517	206.182	-1.14163	0.532752	0.000505989	0.0057806	-3.47757	IL32
ENSG00000010322	6865.83	1.42326	0.307681	2.30501e-07	1.4084e-05	5.17289	NISCH
ENSG00000010610	561.885	-1.25352	0.420844	5.91507e-05	0.00111245	-4.01617	CD4
ENSG00000011028	879.219	-1.63693	0.394024	7.31522e-07	3.5469e-05	-4.9528	MRC2
ENSG00000013293	4190.49	1.13279	0.234115	7.84697e-08	6.00349e-06	5.37061	SLC7A14
ENSG00000016391	1399.57	1.20749	0.412308	0.000168667	0.0024596	3.76184	CHDH
ENSG00000019991	172.279	-3.05476	0.600262	7.27529e-09	9.09647e-07	-5.78444	HGF
ENSG00000020633	124.216	-2.51189	0.506476	1.66255e-08	1.71376e-06	-5.64389	RUNX3
ENSG00000021488	45.9369	1.247	0.621713	0.00166871	0.0145096	3.14362	SLC7A9
ENSG00000021762	296.343	-1.51042	0.317265	4.97213e-08	4.0929e-06	-5.4523	OSBPL5
ENSG00000023445	515.12	-1.45081	0.500134	6.83271e-05	0.0012368	-3.98204	BIRC3
ENSG00000026103	287.448	-1.04276	0.345103	5.74047e-05	0.00108566	-4.02323	FAS
ENSG00000028137	466.141	-1.54794	0.408616	3.29935e-06	0.000113946	-4.65125	TNFRSF1B
ENSG00000033122	125.209	-3.84965	0.744546	3.46946e-09	5.23462e-07	-5.90769	LRRC7
ENSG00000034239	22.9903	-3.35973	1.01005	1.22147e-05	0.000322473	-4.37372	CLXN
ENSG00000036828	3522.83	1.75172	0.823946	0.00157664	0.0139139	3.16019	CASR
ENSG00000037965	11.4999	-2.32823	0.710633	3.10865e-05	0.00067434	-4.16536	HOXC8
ENSG00000044524	1184.6	-2.01798	0.494296	8.3321e-07	3.87974e-05	-4.92742	EPHA3
ENSG00000047617	64.6736	-1.15459	0.447564	0.000209091	0.0029048	-3.70777	ANO2
ENSG00000047648	198.042	-1.35463	0.36115	4.34648e-06	0.000142631	-4.59409	ARHGAP6
ENSG00000048471	1986.43	1.08951	0.253271	9.09061e-07	4.13317e-05	4.91037	SNX29
ENSG00000048540	210.107	-1.61893	0.887358	5.63147e-07	2.8642e-05	-5.00345	LMO3
ENSG00000049323	1510.51	-1.87672	0.47083	1.34205e-06	5.55049e-05	-4.83342	LTBP1
ENSG00000049540	783.481	-2.92756	0.487945	3.58607e-11	1.51014e-08	-6.62024	ELN
ENSG00000050438	3083.14	1.12787	0.345849	5.62862e-05	0.0010675	4.02786	SLC4A8
ENSG00000054219	210.908	-1.59262	0.556717	7.49577e-05	0.00133215	-3.95997	LY75
ENSG00000054598	134.866	-1.18257	0.514883	0.000361509	0.00446015	-3.5667	FOXC1
ENSG00000054967	256.094	-1.09313	0.351155	4.38775e-05	0.000871982	-4.08605	RELT
ENSG00000055957	64.3337	2.09252	0.871872	0.000916943	0.00922305	3.31484	ITIH1
ENSG00000056558	378.182	-1.00205	0.243923	1.15162e-06	4.99228e-05	-4.86378	TRAF1
ENSG00000060138	1032.41	-1.58253	0.290226	1.34929e-09	2.56622e-07	-6.06142	YBX3
ENSG00000060566	18.8279	2.60917	1.32702	0.00219766	0.017789	3.06213	CREB3L3
ENSG00000061656	804.468	-2.63845	0.619632	3.2059e-07	1.83669e-05	-5.11092	SPAG4
ENSG00000064300	395.246	-3.01495	0.637251	3.55884e-08	3.10919e-06	-5.51145	NGFR
ENSG00000065361	2814.51	2.2053	0.477097	3.08724e-07	1.78538e-05	5.11804	ERBB3
ENSG00000068078	756.867	3.02389	0.741636	4.41949e-06	0.0001445	4.59061	FGFR3
ENSG00000069018	81.678	2.6688	0.966538	0.000384893	0.00466554	3.55023	TRPC7
ENSG00000069188	2100.21	1.55775	0.499373	0.00010356	0.00171271	3.8821	SDK2
ENSG00000070193	18.664	-4.24229	0.985722	6.81774e-09	8.72638e-07	-5.79535	FGF10
ENSG00000070404	354.591	-1.21617	0.24815	2.77136e-08	2.54578e-06	-5.5553	FSTL3
ENSG00000070526	21.8394	-3.02194	0.779216	1.21459e-06	5.1985e-05	-4.85324	ST6GALNAC1
ENSG00000070882	445.133	-1.47076	0.35898	9.96771e-07	4.42033e-05	-4.89227	OSBPL3
ENSG00000072310	4634.07	1.06353	0.3015	2.2046e-05	0.000512832	4.24309	SREBF1
ENSG00000072840	413.066	-1.71847	0.404349	4.82074e-07	2.52313e-05	-5.03331	EVC
ENSG00000074219	225.363	-1.03649	0.384919	0.00014786	0.00222962	-3.79464	TEAD2
ENSG00000075223	637.196	-2.53468	0.570689	1.55235e-07	1.01207e-05	-5.24624	SEMA3C
ENSG00000075461	920.043	1.1187	0.565128	0.00175001	0.0149849	3.12967	CACNG4
ENSG00000075618	579.587	-1.28942	0.38618	1.85219e-05	0.000446226	-4.282	FSCN1
ENSG00000076554	5655.94	1.05336	0.290252	1.4872e-05	0.00037328	4.33058	TPD52
ENSG00000076554	5655.94	1.05336	0.290252	1.4872e-05	0.00037328	4.33058	TPD52-MRPS28
ENSG00000076641	906.845	-1.60668	0.427977	3.66171e-06	0.00012408	-4.62971	PAG1
ENSG00000076716	403.093	-2.16078	0.488399	1.9982e-07	1.24781e-05	-5.1995	GPC4
ENSG00000077942	1465.55	-2.86813	0.604828	3.36196e-08	3.00622e-06	-5.52146	FBLN1
ENSG00000078589	30.9401	-2.34635	0.748327	2.73498e-05	0.000612976	-4.19448	P2RY10
ENSG00000078900	29.3168	-1.91077	0.616631	3.80068e-05	0.000786506	-4.11927	TP73
ENSG00000079215	185.043	-2.14628	0.500608	3.62387e-07	2.02629e-05	-5.08772	SLC1A3
ENSG00000079308	6302.56	-2.4318	0.460091	2.46058e-09	3.95553e-07	-5.96405	TNS1
ENSG00000079385	2622.5	1.42014	0.402123	2.40843e-05	0.000552161	4.22321	CEACAM1
ENSG00000079931	536.212	-2.60015	0.474305	7.98686e-10	1.6341e-07	-6.14519	MOXD1
ENSG00000080007	23.2841	-2.90409	1.21898	4.34246e-05	0.000868119	-4.08846	DDX43
ENSG00000081041	64.0952	-2.13457	0.714782	4.6269e-05	0.000908791	-4.07372	CXCL2
ENSG00000081051	13.9355	2.65953	0.999432	0.000518344	0.00590174	3.47109	AFP
ENSG00000081237	1017.64	-1.43136	0.597571	0.000250789	0.00336818	-3.66145	PTPRC
ENSG00000081277	60.8809	-3.718	0.77889	1.02856e-08	1.18919e-06	-5.72595	PKP1
ENSG00000082175	1775.24	1.3643	0.575081	0.000800446	0.00828262	3.35264	PGR
ENSG00000082684	64.0947	-1.40146	0.589343	0.000303631	0.00390298	-3.61218	SEMA5B
ENSG00000083067	864.511	1.32083	1.03455	0.00534781	0.0346966	2.7853	TRPM3
ENSG00000084628	361.814	-1.71373	0.679777	0.000168003	0.00245578	-3.76283	NKAIN1
ENSG00000084636	1526.03	-2.16414	0.392913	7.748e-10	1.62209e-07	-6.15001	COL16A1
ENSG00000085117	2047.82	1.29534	0.587141	0.0011561	0.0109978	3.24949	CD82
ENSG00000086717	55.954	-2.68926	0.449549	2.05588e-11	1.11046e-08	-6.702	PPEF1
ENSG00000087077	178.793	-1.51838	0.35023	3.30075e-07	1.87507e-05	-5.10541	TRIP6
ENSG00000087237	79.7718	1.14736	0.688428	0.00301261	0.0224942	2.96645	CETP
ENSG00000088320	22.7628	-1.98784	0.452913	3.64551e-07	2.02998e-05	-5.08659	REM1
ENSG00000088899	1084.74	1.24862	0.342739	1.4774e-05	0.000371855	4.33203	LZTS3
ENSG00000089327	878.716	-2.2122	0.451565	1.93448e-08	1.92075e-06	-5.61776	FXYD5
ENSG00000090539	159.618	-1.89105	0.398917	5.02609e-08	4.10644e-06	-5.45039	CHRD
ENSG00000091106	30.0664	-2.23611	0.580636	3.08652e-06	0.000108257	-4.66498	NLRC4
ENSG00000091137	193.57	1.69046	0.735827	0.00104406	0.0101941	3.27838	SLC26A4
ENSG00000091262	241.711	1.61385	0.602117	0.000382201	0.00464541	3.55208	ABCC6
ENSG00000091986	2332.73	-3.2404	0.542205	3.24018e-11	1.43085e-08	-6.63522	CCDC80
ENSG00000092054	17.7229	-2.13879	0.658995	1.46382e-05	0.000369125	-4.33406	MYH7
ENSG00000095303	511.745	-1.70212	0.394203	3.64432e-07	2.02998e-05	-5.08666	PTGS1
ENSG00000095777	828.474	1.46504	0.614609	0.000805375	0.00832406	3.35094	MYO3A
ENSG00000099204	8932.86	1.17113	0.315548	1.13549e-05	0.000306661	4.38962	ABLIM1
ENSG00000099337	153.895	-1.19832	0.32604	6.28881e-06	0.000191912	-4.51644	KCNK6
ENSG00000099377	205.3	-1.31606	0.232152	4.28452e-10	9.7542e-08	-6.24329	HSD3B7
ENSG00000099937	2298.29	1.85137	0.779266	0.000908888	0.00915586	3.31731	SERPIND1
ENSG00000099958	115.643	-2.28148	0.480244	3.37277e-08	3.00622e-06	-5.5209	DERL3
ENSG00000099994	197.223	-1.67522	0.411097	1.05818e-06	4.64688e-05	-4.8805	SUSD2
ENSG00000099998	847.553	-1.61717	0.397198	1.01703e-06	4.50275e-05	-4.88832	GGT5
ENSG00000100097	1128.82	-1.6722	0.484852	1.07413e-05	0.000293613	-4.40169	LGALS1
ENSG00000100196	219.432	-1.59995	0.43154	4.43357e-06	0.000144785	-4.58995	KDELR3
ENSG00000100336	147.465	-1.30859	0.784133	0.00100587	0.00988201	-3.28888	APOL4
ENSG00000100365	99.1215	-1.73965	0.415511	6.9551e-07	3.40284e-05	-4.96261	NCF4
ENSG00000100558	33.523	-1.9976	0.64163	4.20606e-05	0.000846445	-4.09586	PLEK2
ENSG00000101134	64.4343	-4.01335	0.56515	6.09438e-14	1.25053e-10	-7.50604	DOK5
ENSG00000101162	163.564	1.9704	0.589198	5.50739e-05	0.00105339	4.03298	TUBB1
ENSG00000101236	1008.46	-1.34229	0.335411	1.51743e-06	6.1166e-05	-4.80893	RNF24
ENSG00000101311	215.895	1.19083	0.695652	0.00287498	0.0216763	2.9808	FERMT1
ENSG00000101323	996.764	1.51735	0.99714	0.00416465	0.0288323	2.86541	HAO1
ENSG00000101384	2562.91	-1.23633	0.396256	3.77134e-05	0.000782277	-4.12106	JAG1
ENSG00000101746	2742.7	1.12568	0.344187	5.25893e-05	0.00101366	4.04381	NOL4
ENSG00000101871	1229.98	-1.79356	0.421129	4.32754e-07	2.29164e-05	-5.05396	MID1
ENSG00000101916	36.2557	-2.12663	0.810518	0.000141091	0.00216379	-3.80625	TLR8
ENSG00000101938	380.471	-3.06246	0.631335	1.92255e-08	1.91596e-06	-5.61883	CHRDL1
ENSG00000101955	245.645	-3.03367	0.54079	2.72686e-10	7.33653e-08	-6.31356	SRPX
ENSG00000101974	522.163	-1.4652	0.239727	2.50036e-11	1.26773e-08	-6.67335	ATP11C
ENSG00000102239	570.421	-1.70374	0.722528	0.000240011	0.00325727	-3.67269	BRS3
ENSG00000102265	7530.99	-2.00758	0.357329	4.27054e-10	9.7542e-08	-6.2438	TIMP1
ENSG00000102802	253.934	-2.30225	0.512165	1.41746e-07	9.48638e-06	-5.26297	MEDAG
ENSG00000103569	38.1644	-2.41812	1.03069	0.000210371	0.00291902	-3.70623	AQP9
ENSG00000103647	216.266	1.33361	0.766007	0.00283972	0.0214584	2.98458	CORO2B
ENSG00000104205	1063.3	1.47443	0.266241	2.10973e-09	3.51254e-07	5.98912	SGK3
ENSG00000104369	360.862	1.32988	0.417361	7.61672e-05	0.00134926	3.95615	JPH1
ENSG00000104635	3346.38	1.40184	0.248481	1.10665e-09	2.18156e-07	6.09321	SLC39A14
ENSG00000104687	2204.16	1.02526	0.161338	1.28949e-11	8.09893e-09	6.76981	GSR
ENSG00000104689	67.1055	-1.48381	0.549636	0.000117372	0.00187455	-3.85155	TNFRSF10A
ENSG00000104691	285.8	1.40605	0.308644	3.26253e-07	1.85888e-05	5.10761	UBXN8
ENSG00000104783	26.4438	-2.7167	0.611101	2.41112e-07	1.46021e-05	-5.16448	KCNN4
ENSG00000105088	697.513	1.59712	0.488114	6.1621e-05	0.00114378	4.00652	OLFM2
ENSG00000105122	147.75	-1.33119	0.430166	4.11844e-05	0.000836291	-4.10073	RASAL3
ENSG00000105281	599.928	-1.44362	0.306357	6.17304e-08	4.88901e-06	-5.41371	SLC1A5
ENSG00000105352	10.0382	-3.42614	0.7585	1.86476e-07	1.17405e-05	-5.21234	CEACAM4
ENSG00000105479	203.226	-2.77241	0.670127	5.28672e-07	2.72478e-05	-5.0156	ODAD1
ENSG00000105523	369.754	-3.53529	0.550167	1.66277e-12	1.6038e-09	-7.06019	FAM83E
ENSG00000105549	3.7046	2.83252	1.73992	0.00324603	0.0237887	2.94342	SPMAP2
ENSG00000105650	387.963	-1.82098	1.01371	0.000643909	0.00700082	-3.41241	PDE4C
ENSG00000105664	696.869	-2.98277	0.960689	1.94006e-05	0.000462446	-4.27168	COMP
ENSG00000105894	85.5701	-1.99146	0.585207	9.48712e-06	0.000267173	-4.42854	PTN
ENSG00000105971	619.151	-1.11216	0.430337	0.000185119	0.00263826	-3.7385	CAV2
ENSG00000105996	13.8744	-1.69839	0.616726	5.97927e-05	0.00112225	-4.01363	HOXA2
ENSG00000106004	37.9051	-1.75382	0.565282	3.09283e-05	0.000672529	-4.16652	HOXA5
ENSG00000106018	28.5369	-2.05182	0.753692	7.75971e-05	0.00136814	-3.9517	VIPR2
ENSG00000106236	2065.99	2.79333	0.452497	6.92607e-11	2.56236e-08	6.52225	NPTX2
ENSG00000106258	5532.75	1.08748	0.86665	0.00517853	0.0338882	2.79571	CYP3A5
ENSG00000106333	714.899	-1.47236	0.42744	1.17618e-05	0.000314194	-4.38196	PCOLCE
ENSG00000106538	273.947	-1.6858	0.617788	0.000100984	0.00167729	-3.88822	RARRES2
ENSG00000106541	1428.25	-10.2925	1.00266	8.4468e-27	2.28123e-22	-10.7173	AGR2
ENSG00000106688	330.579	-2.09485	0.452343	7.98572e-08	6.08789e-06	-5.36745	SLC1A1
ENSG00000106799	4294.69	-1.09598	0.310301	9.99292e-06	0.000278801	-4.41733	TGFBR1
ENSG00000106823	435.223	-1.38243	0.45287	4.55508e-05	0.000899919	-4.07736	ECM2
ENSG00000106948	987.478	-1.0132	0.376924	0.000147447	0.00222463	-3.79533	AKNA
ENSG00000106952	40.6364	-2.22392	0.609613	4.59116e-06	0.000148673	-4.58265	TNFSF8
ENSG00000107295	1058.36	1.04284	0.352957	0.000144297	0.00219427	3.80068	SH3GL2
ENSG00000107719	272.12	-1.47451	0.406937	6.14537e-06	0.000188815	-4.52133	PALD1
ENSG00000107796	4084.87	-1.98287	0.443833	1.59176e-07	1.03338e-05	-5.24162	ACTA2
ENSG00000107968	183.658	-1.44842	0.969239	0.00118966	0.0112379	-3.24135	MAP3K8
ENSG00000108379	282.185	-1.10865	0.440824	0.000229378	0.00313502	-3.68425	WNT3
ENSG00000108379	282.185	-1.10865	0.440824	0.000229378	0.00313502	-3.68425	LOC101929777
ENSG00000108479	164.331	-1.90478	0.390024	1.70669e-08	1.73935e-06	-5.63937	GALK1
ENSG00000108576	526.301	1.26046	1.21472	0.00652981	0.0399613	2.71992	SLC6A4
ENSG00000108878	7.87478	1.55719	0.737674	0.0012729	0.0118676	3.22202	CACNG1
ENSG00000108950	1315.14	1.97067	0.53295	1.50686e-05	0.000377511	4.32768	FAM20A
ENSG00000109062	2333.92	1.47331	0.473221	0.000102849	0.00170198	3.88377	NHERF1
ENSG00000109113	253.385	-2.00117	0.384923	5.00985e-09	6.93852e-07	-5.84684	RAB34
ENSG00000109610	360.678	-3.06106	0.548352	4.03704e-10	9.56388e-08	-6.25259	SOD3
ENSG00000109846	171.111	-2.72925	0.398221	1.5852e-13	2.25323e-10	-7.37981	CRYAB
ENSG00000109956	546.842	1.94256	0.52775	1.58165e-05	0.000392607	4.317	B3GAT1
ENSG00000110077	559.133	-1.13481	0.525195	0.000475119	0.00549766	-3.49441	MS4A6A
ENSG00000110104	1134.28	1.51648	0.327287	2.31107e-07	1.40892e-05	5.1724	CCDC86
ENSG00000110245	97.0849	1.72677	1.03887	0.00357572	0.0255745	2.91335	APOC3
ENSG00000110876	154.268	-1.49747	0.52524	7.80546e-05	0.0013733	-3.9503	SELPLG
ENSG00000110900	67.7303	-2.31057	0.495376	6.90399e-08	5.40453e-06	-5.39365	TSPAN11
ENSG00000110934	109.736	-1.52688	0.45761	1.88539e-05	0.000451006	-4.27805	BIN2
ENSG00000111110	1900.03	1.0185	0.349125	0.000164285	0.00241689	3.76842	PPM1H
ENSG00000111341	4232.79	-2.37476	0.457923	5.40075e-09	7.36657e-07	-5.83433	MGP
ENSG00000111344	290.918	2.16036	0.807716	0.00045643	0.00532808	3.5051	RASAL1
ENSG00000111371	3038.29	-1.68839	0.433093	1.99596e-06	7.59223e-05	-4.75383	SLC38A1
ENSG00000111432	45.6149	-2.01212	0.605073	1.96917e-05	0.000467322	-4.26836	FZD10
ENSG00000111799	2706.9	-1.56676	0.508672	3.7471e-05	0.000777848	-4.12254	COL12A1
ENSG00000111885	13998.6	1.29697	0.381762	3.69355e-05	0.000771475	4.12586	MAN1A1
ENSG00000111913	285.367	-2.28347	0.648068	6.69805e-06	0.000200771	-4.50306	RIPOR2
ENSG00000112038	40.6451	2.37586	0.94735	0.000685083	0.00734164	3.39548	OPRM1
ENSG00000112137	339.918	-1.02011	0.464367	0.000456025	0.00532808	-3.50534	PHACTR1
ENSG00000112276	281.982	1.44442	0.471984	0.000118843	0.00189469	3.8485	POPDC1
ENSG00000112559	45.7085	-1.92783	0.581996	1.15473e-05	0.000309998	-4.38596	MDFI
ENSG00000112562	669.047	-3.66506	0.609433	2.8058e-11	1.35315e-08	-6.65642	SMOC2
ENSG00000112964	792.377	1.67067	0.508793	6.15553e-05	0.00114334	4.00677	GHR
ENSG00000113140	22370.3	-1.17763	0.533462	0.000420826	0.00500231	-3.52667	SPARC
ENSG00000113248	227.17	-1.21505	0.276936	3.20997e-07	1.83669e-05	-5.11068	PCDHB15
ENSG00000113263	126.908	-2.13871	0.693515	3.19296e-05	0.000687596	-4.15925	ITK
ENSG00000113532	1024.34	-1.96863	0.477523	7.54065e-07	3.61082e-05	-4.9469	ST8SIA4
ENSG00000113657	2988.95	-2.30494	0.418205	7.29881e-10	1.53999e-07	-6.15947	DPYSL3
ENSG00000113790	485.691	1.40415	0.483351	0.000191345	0.00271126	3.73018	EHHADH
ENSG00000113805	588.955	1.34823	0.486986	0.000279379	0.00365562	3.63371	CNTN3
ENSG00000113916	811.383	-1.80463	0.282397	4.35653e-12	3.46049e-09	-6.9251	BCL6
ENSG00000114166	1600.65	1.01678	0.245257	1.88308e-06	7.23765e-05	4.76558	KAT2B
ENSG00000115318	124.29	-1.2487	0.553956	0.000373487	0.00457035	-3.55814	LOXL3
ENSG00000115353	149.365	1.05311	0.606257	0.00262465	0.0202602	3.00859	TACR1
ENSG00000115380	1415.59	-3.50302	0.525799	4.59884e-13	5.17504e-10	-7.23666	EFEMP1
ENSG00000115425	242.703	1.09225	0.231508	1.37883e-07	9.35523e-06	5.26805	PECR
ENSG00000115594	1737.03	-1.78523	0.378994	5.56245e-08	4.45771e-06	-5.43233	IL1R1
ENSG00000115607	65.6449	-2.04015	0.447159	1.08545e-07	7.71442e-06	-5.3118	IL18RAP
ENSG00000115935	928.948	-1.04257	0.316664	2.37051e-05	0.000545319	-4.22679	WIPF1
ENSG00000116132	634.333	-1.9947	0.499578	1.26331e-06	5.31437e-05	-4.84544	PRRX1
ENSG00000116329	106.199	2.94731	0.829777	3.39267e-05	0.000720201	4.14537	OPRD1
ENSG00000116771	74.9642	1.34433	0.633626	0.00133449	0.0122879	3.20846	AGMAT
ENSG00000117069	818.733	2.17233	0.475192	3.86168e-07	2.1118e-05	5.07565	ST6GALNAC5
ENSG00000117154	177.923	2.14809	0.511804	2.02288e-06	7.68383e-05	4.75112	IGSF21
ENSG00000117322	16.2552	-5.62837	0.845912	6.22706e-06	0.00019089	-4.51853	CR2
ENSG00000117525	779.349	-1.86032	0.494322	3.17947e-06	0.000110797	-4.65887	F3
ENSG00000118160	2063.99	1.74481	0.36086	9.36843e-08	6.7832e-06	5.33857	SLC8A2
ENSG00000118513	69.5822	1.58338	0.378932	1.7206e-06	6.78369e-05	4.78374	MYB
ENSG00000118523	3205.48	-2.13599	0.458487	6.20913e-08	4.90322e-06	-5.41267	CCN2
ENSG00000118898	5168.46	1.10985	0.280072	4.13911e-06	0.000136824	4.60427	PPL
ENSG00000118971	6064.78	1.18114	0.534478	0.00108451	0.010498	3.26763	CCND2
ENSG00000119147	36.7508	-5.62067	0.883682	1.81253e-12	1.63284e-09	-7.0482	ECRG4
ENSG00000120049	101.165	-1.15392	0.532449	0.000467342	0.00542627	-3.49881	KCNIP2
ENSG00000120051	32.0761	-3.15171	0.544769	1.54212e-10	4.89976e-08	-6.40115	CFAP58
ENSG00000120093	223.61	-1.15202	0.549141	0.000522571	0.00592986	-3.46891	HOXB3
ENSG00000120256	2511.55	1.28245	0.235051	3.07813e-09	4.69667e-07	5.92738	LRP11
ENSG00000120708	4360.51	-1.47333	0.546511	0.000115641	0.00185707	-3.85519	TGFBI
ENSG00000120885	73500.5	1.67241	0.383001	8.65426e-07	3.9817e-05	4.92	CLU
ENSG00000120913	462.183	1.87587	0.366393	2.31657e-08	2.2054e-06	5.58653	PDLIM2
ENSG00000121454	40.7594	1.86233	0.938147	0.00201745	0.0166571	3.08765	LHX4
ENSG00000121743	192.115	1.04447	1.24132	0.00678824	0.0410808	2.70706	GJA3
ENSG00000121858	772.629	1.02664	0.344819	0.000136864	0.00211216	3.81377	TNFSF10
ENSG00000121898	355.135	-1.61688	0.661082	0.000212927	0.00294445	-3.70316	CPXM2
ENSG00000122025	25.4148	-2.57528	0.804779	2.48394e-05	0.000566585	-4.21625	FLT3
ENSG00000122122	154.433	-1.5357	0.534161	7.41139e-05	0.00132089	-3.96268	SASH3
ENSG00000122133	46.8675	-2.87585	1.58851	3.39737e-05	0.000720201	-4.14505	PAEP
ENSG00000122786	6774.54	-1.08517	0.359517	5.48859e-05	0.00105167	-4.03378	CALD1
ENSG00000122863	478.559	-1.14791	0.409352	0.000104489	0.00172173	-3.87993	CHST3
ENSG00000123130	452.891	-1.28169	0.248135	7.18028e-09	9.06675e-07	-5.78665	ACOT9
ENSG00000123146	381.6	-1.26366	0.397333	3.22639e-05	0.000692649	-4.15687	ADGRE5
ENSG00000123329	131.148	-1.2185	0.505392	0.000280262	0.00366539	-3.63289	ARHGAP9
ENSG00000123572	51.063	-1.89915	0.875232	0.000359992	0.00444347	-3.5678	NRK
ENSG00000123612	477.718	1.63449	0.448062	1.65597e-05	0.000405466	4.30685	ACVR1C
ENSG00000123689	118.687	-1.15611	0.825932	0.0015991	0.0140628	-3.15607	G0S2
ENSG00000124019	34.4722	-1.77868	0.809445	0.00025739	0.00344125	-3.65479	FAM124B
ENSG00000124493	587.233	1.048	0.510204	0.00147587	0.0132094	3.17939	GRM4
ENSG00000124664	34.0586	-2.07652	0.919942	0.00029	0.00376358	-3.62407	SPDEF
ENSG00000124731	106.946	-2.02072	0.560572	6.3478e-06	0.000192567	-4.51446	TREM1
ENSG00000125257	2162.55	1.82702	0.419705	9.57497e-07	4.29553e-05	4.90018	ABCC4
ENSG00000125398	548.947	-1.03414	0.669741	0.00135197	0.0124151	-3.20471	SOX9
ENSG00000125409	20.2781	-1.67662	0.408585	8.9392e-07	4.07806e-05	-4.91366	TEKT3
ENSG00000125510	114.93	-2.44741	0.395199	1.07949e-11	7.02028e-09	-6.79549	OPRL1
ENSG00000126218	2690.98	1.68723	0.646872	0.000482979	0.00557666	3.49002	F10
ENSG00000126709	2198.39	1.26437	0.534092	0.000787133	0.00816291	3.35728	IFI6
ENSG00000126860	127.254	-1.83297	0.526756	1.08065e-05	0.000294267	-4.40037	EVI2A
ENSG00000127152	72.6837	-2.34488	0.675116	7.8232e-06	0.000227674	-4.46997	BCL11B
ENSG00000127418	73.1881	-1.89119	0.303388	1.74876e-11	9.83934e-09	-6.7256	FGFRL1
ENSG00000128262	56.3952	-2.02483	0.471738	3.8257e-07	2.10429e-05	-5.07743
ENSG00000129244	855.053	1.23896	0.595848	0.00146946	0.0131759	3.18065	ATP1B2
ENSG00000129757	504.628	2.02195	0.597404	4.807e-05	0.000941426	4.06482	CDKN1C
ENSG00000130066	3836.3	-1.05807	0.194239	1.55614e-09	2.87854e-07	-6.03844	SAT1
ENSG00000130176	248.079	-2.48805	0.404108	1.57479e-11	9.049e-09	-6.74084	CNN1
ENSG00000130303	406.072	-1.41207	0.533597	0.000140687	0.00216006	-3.80696	BST2
ENSG00000130635	3516.27	-1.69762	0.452449	3.51702e-06	0.000120233	-4.63806	COL5A1
ENSG00000130701	592.41	-4.5785	1.23897	1.36248e-06	5.61778e-05	-4.83042	RBBP8NL
ENSG00000130755	184.381	-1.20298	0.388308	4.40133e-05	0.00087402	-4.08533	GMFG
ENSG00000130766	884.549	1.18429	0.324973	1.48236e-05	0.000372411	4.33129	SESN2
ENSG00000130775	334.858	-1.26614	0.452476	0.000100208	0.00166645	-3.89009	THEMIS2
ENSG00000131055	41.1522	-2.66736	0.484673	0.00471205	0.0316406	-2.82609	COX4I2
ENSG00000131196	240.433	-1.56747	0.348731	1.77482e-07	1.12783e-05	-5.2215	NFATC1
ENSG00000131435	639.847	-2.14768	0.709353	3.4388e-05	0.000726696	-4.14227	PDLIM4
ENSG00000131471	408.468	-1.53501	0.389373	1.85637e-06	7.17717e-05	-4.76846	AOC3
ENSG00000131620	953.384	-1.16296	0.418155	0.000107564	0.00175633	-3.87286	ANO1
ENSG00000131910	121.972	3.52603	0.726357	1.29601e-07	8.95175e-06	5.27941	NR0B2
ENSG00000132000	34.6306	-2.08525	0.628884	1.9592e-05	0.000465776	-4.26949	PODNL1
ENSG00000132429	70.5784	2.36654	0.864162	0.000386441	0.004678	3.54917	POPDC3
ENSG00000132437	2108.33	1.14849	0.580788	0.00178359	0.0151954	3.12409	DDC
ENSG00000132463	6725.46	1.10245	0.178174	3.63458e-11	1.51014e-08	6.61826	GRSF1
ENSG00000132938	1504.84	2.15417	0.451709	1.49291e-07	9.80999e-06	5.25343	MTUS2
ENSG00000133019	424.127	-1.98273	0.54269	4.7006e-06	0.00015113	-4.57773	CHRM3
ENSG00000133067	13.0815	-4.22519	0.85089	3.71291e-09	5.45996e-07	-5.8965	LGR6
ENSG00000134121	494.793	2.21154	0.648047	4.59286e-05	0.000903418	4.07543	CHL1
ENSG00000134198	938.503	1.11172	0.6457	0.00278324	0.0211239	2.99072	TSPAN2
ENSG00000134250	1239.08	-1.29118	0.407067	3.1717e-05	0.000684195	-4.16077	NOTCH2
ENSG00000134294	5266.58	-1.43277	0.289077	1.83776e-08	1.83824e-06	-5.62662	SLC38A2
ENSG00000134333	7237.56	-2.6486	0.473218	3.85804e-10	9.22071e-08	-6.25967	LDHA
ENSG00000134460	52.4605	-1.07422	0.75842	0.00174447	0.014957	-3.13061	IL2RA
ENSG00000134817	325.896	-3.00352	0.697481	2.5287e-07	1.521e-05	-5.15556	APLNR
ENSG00000134962	461.281	1.45397	0.619138	0.000867065	0.00883988	3.33045	KLB
ENSG00000135046	1309.94	-1.81197	0.450987	1.18716e-06	5.09724e-05	-4.85777	ANXA1
ENSG00000135074	416.99	-1.47607	0.321053	1.00704e-07	7.21412e-06	-5.32545	ADAM19
ENSG00000135083	112.08	-1.20019	0.797497	0.00125017	0.0116909	-3.22718	CCNJL
ENSG00000135144	359.869	1.54692	0.589236	0.000435509	0.00513391	3.51758	DTX1
ENSG00000135272	452.509	-1.47113	0.304823	3.80033e-08	3.24796e-06	-5.49989	MDFIC
ENSG00000135362	140.796	-1.47011	0.348624	7.16283e-07	3.49813e-05	-4.9569	PRR5L
ENSG00000135454	299.152	1.16433	0.568614	0.00152472	0.0135592	3.16994	B4GALNT1
ENSG00000135472	357.969	1.2542	0.703433	0.00257609	0.0200266	3.01426	FAIM2
ENSG00000135540	635.879	1.34873	0.458201	0.00016556	0.00243137	3.76649	NHSL1
ENSG00000135925	27.5594	-2.09834	0.633662	1.51737e-05	0.000379786	-4.32615	WNT10A
ENSG00000136040	2761.94	1.25994	0.366123	3.16119e-05	0.000682993	4.16153	PLXNC1
ENSG00000136244	73.4117	-3.30997	0.743061	1.11673e-07	7.8882e-06	-5.30663	IL6
ENSG00000136267	135.814	-2.186	0.781655	7.00812e-05	0.00126432	-3.97601	DGKB
ENSG00000136371	518.347	1.05581	0.242744	7.58734e-07	3.62545e-05	4.94569	MTHFS
ENSG00000137033	367.459	-1.84599	0.497793	3.97827e-06	0.000132317	-4.61251	IL33
ENSG00000137077	504.291	-5.22184	0.800936	5.53297e-13	5.97716e-10	-7.21152	CCL21
ENSG00000137273	47.3606	-1.02344	0.619501	0.0011792	0.0111782	-3.24386	FOXF2
ENSG00000137331	623.979	-1.64009	0.55302	5.19686e-05	0.00100637	-4.04659	IER3
ENSG00000137393	331.909	-1.25704	0.407118	4.13995e-05	0.000837043	-4.09953	RNF144B
ENSG00000137462	471.764	-2.20386	0.438229	1.01508e-08	1.18677e-06	-5.72819	TLR2
ENSG00000137491	989.003	-1.16419	0.500195	0.000328934	0.00414786	-3.59138	SLCO2B1
ENSG00000137693	797.254	-1.95152	0.372118	3.50917e-09	5.24051e-07	-5.90581	YAP1
ENSG00000137700	2069.12	1.36981	0.273488	3.57541e-08	3.10919e-06	5.51064	SLC37A4
ENSG00000137752	131.266	-1.95626	0.570674	1.20419e-05	0.000319588	-4.37683	CASP1
ENSG00000137878	47.6953	-1.66313	1.09957	0.000966412	0.00959202	-3.30013	GCOM1
ENSG00000137976	8.91666	-3.7938	1.1854	0.00704041	0.0422121	-2.69493	DNASE2B
ENSG00000138030	155.104	1.44287	0.417762	3.12505e-05	0.00067681	4.16416	KHK
ENSG00000138119	1291.07	-1.20715	0.435713	0.000108636	0.00177171	-3.87045	MYOF
ENSG00000138152	37.9131	-2.2026	0.679109	1.44184e-05	0.000364605	-4.33739	BTBD16
ENSG00000138161	67.3946	-2.47164	0.841262	0.00152527	0.0135592	-3.16983	CUZD1
ENSG00000138413	1581.52	1.08521	0.241751	4.18829e-07	2.23103e-05	5.06019	IDH1
ENSG00000138496	6575.48	1.68621	0.38792	9.29214e-07	4.20357e-05	4.90607	PARP9
ENSG00000138640	2286.47	-1.44574	0.547611	0.000137058	0.00211394	-3.81342	FAM13A
ENSG00000138669	484.153	1.33216	0.568426	0.000846162	0.00866274	3.33724	PRKG2
ENSG00000138696	55.9207	-1.51638	0.581397	0.000170384	0.00247998	-3.75931	BMPR1B
ENSG00000138795	201.058	-1.13993	0.439539	0.000175538	0.00252975	-3.75185	LEF1
ENSG00000138829	58.5716	-2.44394	0.639568	2.37638e-06	8.68456e-05	-4.71846	FBN2
ENSG00000138964	234.233	-1.90562	0.455578	6.1634e-07	3.07113e-05	-4.98603	PARVG
ENSG00000139220	158.386	-1.74512	0.709997	0.000201689	0.00282962	-3.71689	PPFIA2
ENSG00000139318	1626.08	-1.0043	0.310455	2.85158e-05	0.000634069	-4.18501	DUSP6
ENSG00000139329	7791.24	-2.7386	0.634961	2.36856e-07	1.44072e-05	-5.16781	LUM
ENSG00000139364	2348	1.23155	0.535829	0.0009198	0.00924544	3.31397	TMEM132B
ENSG00000139926	356.084	-1.27442	0.477185	0.000145424	0.00220607	-3.79876	FRMD6
ENSG00000139988	677.477	2.36399	0.83868	0.000322405	0.00408435	3.5966	RDH12
ENSG00000140263	1228.57	1.9098	0.417904	3.59908e-07	2.0166e-05	5.08903	SORD
ENSG00000140323	1033.08	1.22227	0.301559	2.93697e-06	0.000103145	4.67518	DISP2
ENSG00000140511	71.6292	-2.24497	0.642036	9.67417e-06	0.000271591	-4.42433	HAPLN3
ENSG00000140545	925.323	-1.10361	0.472419	0.000335139	0.00420944	-3.58651	MFGE8
ENSG00000140564	5346.53	1.15641	0.236295	5.40486e-08	4.35729e-06	5.43745	FURIN
ENSG00000140682	253.569	-1.04902	0.376169	0.000113471	0.00183007	-3.85982	TGFB1I1
ENSG00000140937	1006.95	-2.12417	0.470639	1.27448e-07	8.84828e-06	-5.28248	CDH11
ENSG00000141384	208.197	-1.10884	0.236245	8.19066e-08	6.19622e-06	-5.36288	TAF4B
ENSG00000141431	1473.27	1.0643	0.486261	0.00109378	0.0105536	3.26522	ASXL3
ENSG00000141506	145.547	-1.21129	0.511344	0.000310791	0.00397798	-3.60614	PIK3R5
ENSG00000142089	1666.32	-1.63309	0.419351	2.08188e-06	7.83498e-05	-4.74531	IFITM3
ENSG00000142102	377.085	-1.96565	0.512668	2.26839e-06	8.42382e-05	-4.72791	PGGHG
ENSG00000142185	115.343	-1.19871	0.479342	0.000243717	0.00329432	-3.66877	TRPM2
ENSG00000142627	219.836	-1.23011	0.435771	9.19064e-05	0.00156798	-3.91102	EPHA2
ENSG00000142632	61.6074	-1.17665	0.304102	2.78009e-06	9.90525e-05	-4.68643	ARHGEF19
ENSG00000142910	1301.48	-1.86084	0.644614	5.88008e-05	0.00110819	-4.01757	TINAGL1
ENSG00000142959	28.0702	-2.00612	0.960085	0.000251873	0.0033792	-3.66035	BEST4
ENSG00000143147	125.493	-1.25994	0.294846	5.68365e-07	2.8745e-05	-5.00167	GPR161
ENSG00000143196	173.717	-3.9756	0.71288	4.13346e-10	9.70717e-08	-6.2489	DPT
ENSG00000143387	796.92	-1.52714	0.375717	1.11533e-06	4.86619e-05	-4.87012	CTSK
ENSG00000143409	1416.94	1.10524	0.175997	2.19118e-11	1.13802e-08	6.69268	MINDY1
ENSG00000143494	43.3993	-1.33173	0.419886	3.6095e-05	0.000756846	-4.13115	VASH2
ENSG00000143627	4.3849	4.29418	1.05476	2.371e-06	8.67663e-05	4.71892	PKLR
ENSG00000143819	1539.3	1.59423	0.348008	3.09878e-07	1.78822e-05	5.11734	EPHX1
ENSG00000143845	860.431	1.14149	0.231986	5.33397e-08	4.32155e-06	5.4398	ETNK2
ENSG00000143847	877.012	-4.54419	0.883867	2.4853e-09	3.97162e-07	-5.96242	PPFIA4
ENSG00000143858	198.425	5.28401	0.725581	6.48254e-14	1.25053e-10	7.49795	SYT2
ENSG00000143942	59.1068	2.90897	0.897558	9.9297e-05	0.0016605	3.8923	CHAC2
ENSG00000144331	121.12	-1.32859	0.883633	0.00128166	0.0119289	-3.22006	ZNF385B
ENSG00000144395	266.222	1.23012	0.433918	0.000219498	0.00300913	3.69545	CCDC150
ENSG00000144642	602.514	-1.62108	0.409012	1.5295e-06	6.15608e-05	-4.80734	RBMS3
ENSG00000144649	92.7918	-1.58075	0.628263	0.000186244	0.0026501	-3.73698	GASK1A
ENSG00000145217	60.2253	1.16645	0.527807	0.00108991	0.0105389	3.26623	SLC26A1
ENSG00000145244	289.241	-2.12609	0.380127	4.89163e-10	1.0918e-07	-6.22254	CORIN
ENSG00000145491	67.7511	-1.59512	0.927917	0.000786092	0.00815596	-3.35765	ROPN1L
ENSG00000145692	20.6426	1.90905	0.652992	0.000203505	0.0028477	3.71462	BHMT
ENSG00000145888	86.2371	1.41183	1.20834	0.00598259	0.0376976	2.74873	GLRA1
ENSG00000146678	190.265	2.44565	0.63911	1.05943e-05	0.000290772	4.40467	IGFBP1
ENSG00000146966	953.876	1.32157	0.334786	4.63584e-06	0.000149513	4.58063	DENND2A
ENSG00000147003	141.98	1.6288	0.940823	0.00314222	0.0232117	2.95347	CLTRN
ENSG00000147065	4880.02	-1.60268	0.359818	1.86496e-07	1.17405e-05	-5.21232	MSN
ENSG00000147138	18.6636	-2.70325	0.830431	1.686e-05	0.000411327	-4.30287	GPR174
ENSG00000147403	14627.7	-1.04059	0.174277	7.3763e-11	2.69205e-08	-6.5128	RPL10
ENSG00000147481	967.169	1.15204	0.693887	0.00310872	0.0230486	2.95678	SNTG1
ENSG00000147804	93.4088	1.00645	0.576747	0.00250183	0.0196074	3.02312	SLC39A4
ENSG00000148123	417.975	1.20649	0.524577	0.00089966	0.00909664	3.32016	PLPPR1
ENSG00000148175	3145.04	-1.05857	0.316616	1.70011e-05	0.000414394	-4.30102	STOM
ENSG00000148288	166.211	-1.06575	0.308635	1.33307e-05	0.000342315	-4.3546	GBGT1
ENSG00000148344	42.1773	-1.96987	0.792202	0.000163041	0.0024022	-3.77032	PTGES
ENSG00000148680	19.9059	-2.71177	0.782227	1.12899e-05	0.000305518	-4.39087	HTR7
ENSG00000148848	172.645	-1.81097	0.584564	3.5477e-05	0.000746788	-4.13512	ADAM12
ENSG00000149090	214.971	-1.37573	0.559647	0.000229619	0.00313674	-3.68398	PAMR1
ENSG00000149212	7117.82	1.05678	0.327368	6.20507e-05	0.0011486	4.00487	SESN3
ENSG00000149257	1737.88	-1.10872	0.385352	8.31962e-05	0.0014496	-3.935	SERPINH1
ENSG00000149380	44.5957	-2.55949	0.490085	5.58045e-09	7.46096e-07	-5.82887	P4HA3
ENSG00000149591	3253.23	-2.15968	0.37267	1.464e-10	4.70694e-08	-6.40908	TAGLN
ENSG00000149596	46.678	-1.89258	0.452997	8.22476e-07	3.84574e-05	-4.92996	JPH2
ENSG00000149781	196.201	-1.16715	0.461207	0.000203359	0.00284713	-3.71481	FERMT3
ENSG00000150051	29.2662	-2.35582	0.594517	1.55856e-06	6.22662e-05	-4.80358	MKX
ENSG00000150281	102.585	-2.19959	0.623064	6.76472e-06	0.00020232	-4.50096	CTF1
ENSG00000150636	421.353	-1.01337	0.375911	0.000145481	0.00220607	-3.79866	CCDC102B
ENSG00000150681	47.7134	-2.11997	0.637998	1.8955e-05	0.000452225	-4.27686	RGS18
ENSG00000151136	1551.34	1.58125	0.406722	6.31557e-06	0.000192077	4.51554	ABTB3
ENSG00000151491	1269.33	-1.26357	0.28679	2.74411e-07	1.63238e-05	-5.14022	EPS8
ENSG00000151572	86.4527	-1.78868	0.761056	0.000245026	0.00330706	-3.6674	ANO4
ENSG00000151640	397.722	-2.6974	0.624975	2.50545e-07	1.51037e-05	-5.15729	DPYSL4
ENSG00000152078	1042.9	1.08349	0.30904	2.39325e-05	0.000549614	4.22464	TLCD4
ENSG00000152104	672.944	-1.20564	0.348425	1.26305e-05	0.000329576	-4.36641	PTPN14
ENSG00000152270	2744.96	1.30118	0.280763	2.18358e-07	1.34639e-05	5.18299	PDE3B
ENSG00000152558	4159.08	-1.36525	0.294653	1.11299e-07	7.8882e-06	-5.30724	TMEM123
ENSG00000152784	39.6392	-2.81354	0.559883	1.13593e-08	1.26769e-06	-5.70907	PRDM8
ENSG00000152931	1694.14	-1.49831	0.644377	0.000283838	0.00370498	-3.62962	PART1
ENSG00000152952	2206.12	-1.26181	0.52826	0.000274535	0.00360973	-3.63821	PLOD2
ENSG00000153093	72.9269	2.65378	0.647597	3.53042e-06	0.000120503	4.63727	ACOXL
ENSG00000153250	992.839	-1.42353	0.249404	3.34153e-10	8.51364e-08	-6.28204	RBMS1
ENSG00000154016	134.342	-1.31645	0.370062	9.07882e-06	0.000258369	-4.43802	GRAP
ENSG00000154016	134.342	-1.31645	0.370062	9.07882e-06	0.000258369	-4.43802	GRAPL
ENSG00000154080	1908.08	1.56966	0.499496	9.65013e-05	0.00162381	3.89922	CHST9
ENSG00000154096	1572.46	-1.71021	0.412095	6.94789e-07	3.40284e-05	-4.96281	THY1
ENSG00000154319	3716.25	1.14763	0.295923	5.80928e-06	0.000179921	4.53321	FAM167A
ENSG00000154548	199.19	1.02357	0.198374	1.45246e-08	1.54436e-06	5.66709	SRSF12
ENSG00000155761	102.081	-2.8708	0.96881	2.79196e-05	0.00062318	-4.1898	SPAG17
ENSG00000155897	502.82	-4.70598	1.07048	7.31171e-08	5.67435e-06	-5.38334	ADCY8
ENSG00000155962	238.076	-1.03159	0.383657	0.000146594	0.00221796	-3.79677	CLIC2
ENSG00000156049	181.666	-1.56578	0.515235	4.34962e-05	0.000868119	-4.08808	GNA14
ENSG00000156127	52.9911	-2.15726	0.706289	3.89338e-05	0.000799	-4.11372	BATF
ENSG00000156140	46.7717	-2.28422	0.470154	3.10305e-08	2.81222e-06	-5.53552	ADAMTS3
ENSG00000156206	48.6731	-2.27475	0.608386	2.69243e-06	9.61833e-05	-4.69299	CFAP161
ENSG00000156384	78.5139	-1.32359	0.460057	9.20329e-05	0.00156915	-3.91069	SFR1
ENSG00000156486	29.8682	-2.12107	1.03056	0.000327606	0.00413857	-3.59243	KCNS2
ENSG00000156675	4062.59	1.12872	0.181446	3.2848e-11	1.43085e-08	6.6332	RAB11FIP1
ENSG00000156738	23.3394	-5.37053	0.641481	3.25336e-06	0.000112649	-4.65414	MS4A1
ENSG00000157111	7.34984	1.22002	1.73542	0.00688169	0.041513	2.70252	TMEM171
ENSG00000157150	29.322	-2.16628	0.927969	0.000256903	0.00343644	-3.65528	TIMP4
ENSG00000157303	24.6503	-2.50118	1.06585	0.000218734	0.00300322	-3.69634	SUSD3
ENSG00000157404	376.397	-1.71023	0.443954	2.53203e-06	9.14205e-05	-4.70553	KIT
ENSG00000157483	1085.28	-1.1213	0.305878	6.12325e-06	0.000188539	-4.52209	MYO1E
ENSG00000157551	108.474	-1.8134	0.77787	0.000218925	0.00300432	-3.69611	KCNJ15
ENSG00000157557	3083.23	-1.85656	0.36053	5.92649e-09	7.76975e-07	-5.81882	ETS2
ENSG00000157617	598.999	-1.10463	0.302861	6.7844e-06	0.000202684	-4.50034	C2CD2
ENSG00000157766	336.356	-3.49117	0.978426	3.44508e-06	0.000118073	-4.64233	ACAN
ENSG00000157978	1385.75	1.08811	0.378156	0.000190469	0.00270168	3.73133	LDLRAP1
ENSG00000158089	377.894	1.01004	1.00076	0.00608402	0.0381409	2.74322	GALNT14
ENSG00000158246	79.965	1.48238	0.609647	0.000707753	0.00752235	3.38656	TENT5B
ENSG00000158296	37.3955	-1.90992	0.392401	1.70005e-08	1.73914e-06	-5.64005	SLC13A3
ENSG00000158457	1317.77	1.28272	0.406645	8.50204e-05	0.00147567	3.92979	TSPAN33
ENSG00000158488	21.1041	-5.87257	1.11368	2.45507e-05	0.000561423	-4.21889	CD1E
ENSG00000159212	78.8271	-3.67431	0.463763	1.07574e-16	5.81052e-13	-8.29611	CLIC6
ENSG00000159216	1123.16	-2.22866	0.388269	2.06149e-10	5.73967e-08	-6.35669	RUNX1
ENSG00000159216	1123.16	-2.22866	0.388269	2.06149e-10	5.73967e-08	-6.35669	LOC100506403
ENSG00000159403	2113.9	-2.7552	0.457416	3.10651e-11	1.40832e-08	-6.64143	C1R
ENSG00000159958	11.5371	-3.66722	0.82628	1.61203e-05	0.00039759	-4.3128	TNFRSF13C
ENSG00000160050	200.868	1.07115	0.29115	1.18143e-05	0.000315023	4.38099	CCDC28B
ENSG00000160161	66.1506	-1.85121	1.15703	0.000906148	0.00915196	-3.31815	CILP2
ENSG00000160307	375.953	-1.96026	0.880412	0.000273815	0.00360376	-3.63889	S100B
ENSG00000160801	36.3209	-1.54032	0.382382	1.03547e-06	4.56199e-05	-4.88477	PTH1R
ENSG00000160867	627.144	3.06491	0.564997	6.29506e-09	8.13449e-07	5.80872	FGFR4
ENSG00000160870	25.199	1.8005	0.884877	0.0018557	0.015642	3.1124	CYP3A7
ENSG00000160963	283.333	1.35344	0.510016	0.000382707	0.00464947	3.55173	COL26A1
ENSG00000161055	9.04316	-3.0281	0.84552	0.00536958	0.0348011	-2.78398	SCGB3A1
ENSG00000161281	315.658	-2.24693	0.568031	1.39832e-06	5.72188e-05	-4.82524	COX7A1
ENSG00000161405	55.6175	-2.34417	0.518596	0.000297116	0.00383567	-3.6178	IKZF3
ENSG00000161664	410.819	1.09365	0.248622	6.02748e-07	3.02012e-05	4.99033	ASB16
ENSG00000161958	190.649	-3.54515	0.821379	1.83484e-07	1.1605e-05	-5.21534	FGF11
ENSG00000162267	79.4451	-1.82432	0.488972	2.09338e-06	7.84319e-05	-4.74419	ITIH3
ENSG00000162374	700.023	1.14891	0.325085	2.14583e-05	0.000501073	4.24915	ELAVL4
ENSG00000162438	120.791	-3.6539	0.697913	2.59527e-05	0.000587315	-4.20635	CTRC
ENSG00000162461	273.127	1.73253	0.441852	5.72311e-06	0.00017766	4.53637	SLC25A34
ENSG00000162512	1698.68	-1.20782	0.284755	5.56248e-07	2.83869e-05	-5.00582	SDC3
ENSG00000162576	816.036	-1.86655	0.453549	7.90557e-07	3.72249e-05	-4.93768	MXRA8
ENSG00000162591	219.365	-2.19505	0.469298	6.07335e-08	4.83844e-06	-5.41663	MEGF6
ENSG00000162614	198.198	-2.12394	0.427513	1.49648e-08	1.58492e-06	-5.66197	NEXN
ENSG00000162636	1508.17	-1.63605	0.334227	2.33548e-08	2.2054e-06	-5.58511	EEIG2
ENSG00000162687	889.569	-1.03116	0.445556	0.00036394	0.00447941	-3.56494	KCNT2
ENSG00000162753	15.758	-3.82041	0.767179	2.21903e-08	2.14033e-06	-5.594	SLC9C2
ENSG00000162849	1435.19	-2.38649	0.389272	1.87622e-11	1.0341e-08	-6.71535	KIF26B
ENSG00000162894	74.2617	-2.3386	0.467185	1.00711e-05	0.000280691	-4.41564	FCMR
ENSG00000162944	108.218	-1.1732	0.408663	8.5847e-05	0.0014843	-3.92746	RFTN2
ENSG00000162992	2146.07	1.36902	0.510989	0.000362822	0.00447226	3.56575	NEUROD1
ENSG00000163017	151.133	-2.47683	0.549533	1.04364e-07	7.43681e-06	-5.31896	ACTG2
ENSG00000163082	1294.18	1.32345	0.282042	1.65648e-07	1.0677e-05	5.23426	SGPP2
ENSG00000163220	140.177	-2.35472	0.946583	0.000140508	0.00215853	-3.80727	S100A9
ENSG00000163359	8524.12	-1.33383	0.478384	9.64136e-05	0.00162334	-3.89944	COL6A3
ENSG00000163565	964.801	-1.57205	0.440363	7.61512e-06	0.000222097	-4.47573	IFI16
ENSG00000163590	2336.99	1.24941	0.245875	2.16461e-08	2.11045e-06	5.5983	PPM1L
ENSG00000163618	6559.07	1.3622	0.239999	9.29142e-10	1.87264e-07	6.12113	CADPS
ENSG00000163661	76.5537	-3.811	0.633862	4.82749e-11	1.86251e-08	-6.57616	PTX3
ENSG00000163704	893.275	1.06214	0.194709	2.92174e-09	4.50895e-07	5.93594	PRRT3
ENSG00000163817	84.9733	-2.38356	0.687809	6.49679e-06	0.000195699	-4.50954	SLC6A20
ENSG00000163864	405.288	1.10627	0.345239	6.721e-05	0.00121985	3.98595	NMNAT3
ENSG00000163873	399.662	-3.37828	0.666428	5.51562e-09	7.42061e-07	-5.83082	GRIK3
ENSG00000164129	14.3553	-2.49879	0.847775	5.22302e-05	0.00100828	-4.04542	NPY5R
ENSG00000164161	76.5424	-1.98854	0.685487	5.12685e-05	0.000995405	-4.04977	HHIP
ENSG00000164171	3239.11	-1.71701	0.429822	1.34575e-06	5.55728e-05	-4.83288	ITGA2
ENSG00000164188	24.363	-2.61187	0.633592	6.71694e-07	3.3103e-05	-4.96937	RANBP3L
ENSG00000164393	12.9515	-4.72453	0.974339	1.97073e-08	1.94516e-06	-5.61455
ENSG00000164442	5727.03	-1.60673	0.476432	1.38253e-05	0.000352522	-4.34662	CITED2
ENSG00000164458	3.19352	5.51527	1.58862	0.000880887	0.00894029	3.32604	TBXT
ENSG00000164649	183.54	-2.75505	0.4954	5.21463e-10	1.13574e-07	-6.21251	CDCA7L
ENSG00000164694	352.788	-2.21313	0.606724	4.57721e-06	0.000148399	-4.58329	FNDC1
ENSG00000164708	37.6709	-1.9	0.664259	0.00214242	0.0174226	-3.06974	PGAM2
ENSG00000164746	98.9785	-2.19972	0.60565	4.04269e-06	0.000134129	-4.60918	C7orf57
ENSG00000164920	57.2689	-1.61861	1.094	0.00105774	0.0102941	-3.2747	OSR2
ENSG00000164938	3479.16	1.05024	0.240539	7.25369e-07	3.52974e-05	4.95445	TP53INP1
ENSG00000164946	1700.27	-4.55986	0.840882	5.45559e-10	1.16936e-07	-6.20541	FREM1
ENSG00000164972	246.344	-2.90349	0.725751	8.45407e-07	3.90957e-05	-4.92458	SPMIP6
ENSG00000165071	57.6282	-1.47014	0.521695	8.51109e-05	0.00147629	-3.92953	TMEM71
ENSG00000165092	34941.1	2.04966	0.544237	1.20555e-05	0.000319588	4.37658	ALDH1A1
ENSG00000165097	788.794	1.09627	0.231312	1.28326e-07	8.88639e-06	5.28122	KDM1B
ENSG00000165168	562.66	-1.16823	0.551393	0.000515488	0.0058717	-3.47258	CYBB
ENSG00000165188	76.6335	-3.72478	0.961269	1.05224e-06	4.62831e-05	-4.88161	RNF183
ENSG00000165359	486.631	-1.28749	0.330517	2.42103e-06	8.82386e-05	-4.71467	INTS6L
ENSG00000165379	105.257	-1.80285	0.949031	0.000573052	0.0063873	-3.44406	LRFN5
ENSG00000165449	1538.43	2.55593	0.503348	4.70538e-08	3.8981e-06	5.4621	SLC16A9
ENSG00000165457	111.616	-1.81358	0.623899	5.52536e-05	0.00105607	-4.03222	FOLR2
ENSG00000165495	60.4418	-2.00173	0.325589	1.5679e-11	9.049e-09	-6.74147	PKNOX2
ENSG00000165566	1057.47	-1.82857	0.469932	1.91953e-06	7.34414e-05	-4.76172	AMER2
ENSG00000165633	390.24	-1.45141	0.258665	4.6718e-10	1.05143e-07	-6.22975	VSTM4
ENSG00000165757	1148.24	-1.21053	0.406996	6.07943e-05	0.00113389	-4.00971	JCAD
ENSG00000165985	45.2866	-1.91772	1.05085	0.000675671	0.00726716	-3.39927	C1QL3
ENSG00000166111	2152.59	1.09931	0.289789	8.04975e-06	0.000233076	4.46386	SVOP
ENSG00000166126	108.7	1.76393	0.589494	0.000157642	0.00233925	3.77871	AMN
ENSG00000166143	30.357	1.32943	0.439872	0.000105896	0.00173751	3.87667	PPP1R14D
ENSG00000166159	15.296	3.41846	0.967915	3.86266e-05	0.000795719	4.11555	LRTM2
ENSG00000166250	57.1001	-2.1113	0.697449	4.46614e-05	0.000885587	-4.08194	CLMP
ENSG00000166292	267.49	-2.25363	0.673068	1.04012e-05	0.000287518	-4.40866	TMEM100
ENSG00000166342	20.5266	-5.14399	1.1394	9.20716e-08	6.72048e-06	-5.34171	NETO1
ENSG00000166523	22.0362	-2.23521	0.642334	1.06768e-05	0.000292441	-4.40299	CLEC4E
ENSG00000166546	15.6619	-3.141	0.69363	1.65568e-07	1.0677e-05	-5.23435	BEAN1
ENSG00000166922	31969.2	1.02792	0.29553	2.42016e-05	0.000554379	4.22212	SCG5
ENSG00000166928	38.6856	-1.80205	0.573185	3.38441e-05	0.000719708	-4.14593	MS4A14
ENSG00000166979	369.618	-1.2931	0.236648	1.41518e-09	2.67271e-07	-6.05374	EVA1C
ENSG00000167157	25.0943	-1.70831	0.428797	1.86122e-06	7.18084e-05	-4.76794	PRRX2
ENSG00000167588	1621.37	1.54319	0.601381	0.000521427	0.00592186	3.4695	GPD1
ENSG00000167617	69.473	-1.25134	0.340856	6.01216e-06	0.000185566	-4.52596	CDC42EP5
ENSG00000167641	111.022	-1.36934	0.502816	0.000123692	0.00195662	-3.83869	PPP1R14A
ENSG00000167653	23.4252	1.89987	1.39272	0.00560807	0.0359159	2.76986	PSCA
ENSG00000167676	92.6065	-2.98842	0.798349	2.32455e-06	8.56469e-05	-4.72294	PLIN4
ENSG00000167703	2843.42	1.31924	0.316559	1.77718e-06	6.95597e-05	4.77724	SLC43A2
ENSG00000167711	1083.29	2.06543	0.66642	0.000126819	0.00199012	3.83256	SERPINF2
ENSG00000167748	9.5659	-4.72555	1.15496	0.000486437	0.0056029	-3.48812	KLK1
ENSG00000167767	490.488	-4.68816	0.721653	2.87799e-13	3.70123e-10	-7.29999	KRT80
ENSG00000167851	219.664	-1.66051	0.568303	6.18274e-05	0.00114682	-4.00573	CD300A
ENSG00000167895	133.892	-1.91393	0.542799	0.000312263	0.00399304	-3.60491	TMC8
ENSG00000167994	279.418	1.12803	0.349756	6.39691e-05	0.00117605	3.99767	RAB3IL1
ENSG00000168280	5008.88	1.4221	0.315595	4.08664e-07	2.19358e-05	5.06488	KIF5C
ENSG00000168481	253.866	1.44563	0.478354	0.000134872	0.00208859	3.81739	LGI3
ENSG00000168484	4.51051	1.62451	0.854323	0.00203383	0.0167718	3.08525	SFTPC
ENSG00000168490	218.923	-2.00518	0.508271	1.5559e-06	6.22523e-05	-4.80392	PHYHIP
ENSG00000168542	31324.5	-1.38386	0.616745	0.000353266	0.00438247	-3.57274	COL3A1
ENSG00000168685	506.813	-3.94485	0.626402	3.95548e-12	3.3383e-09	-6.93876	IL7R
ENSG00000168993	810.49	1.05515	0.314103	3.90981e-05	0.000801532	4.11275	CPLX1
ENSG00000169083	430.109	-2.0278	0.575081	6.9396e-06	0.000205954	-4.49553	AR
ENSG00000169282	146.131	1.05024	0.895534	0.00548917	0.0353893	2.77683	KCNAB1
ENSG00000169413	147.585	-2.19577	0.611429	6.30693e-06	0.000192031	-4.51583	RNASE6
ENSG00000169442	70.7656	-3.17123	0.876144	2.98787e-05	0.000654979	-4.17439	CD52
ENSG00000169884	81.1758	-4.42131	0.591005	1.16052e-15	4.47745e-12	-8.00857	WNT10B
ENSG00000169946	110.148	-1.47968	0.444703	2.03137e-05	0.000479976	-4.26141	ZFPM2
ENSG00000170044	68.3745	1.66191	0.986193	0.00328511	0.0240035	2.93972	ZPLD1
ENSG00000170293	1023.67	1.15862	0.344398	3.91462e-05	0.000801532	4.11246	CMTM8
ENSG00000170369	32.2335	-2.24404	0.860709	0.000140889	0.00216193	-3.8066	CST2
ENSG00000170425	103.601	-4.96863	0.847442	9.08165e-11	3.22721e-08	-6.4815	ADORA2B
ENSG00000170482	21.9536	1.04224	0.815843	0.00439482	0.0300483	2.84834	SLC23A1
ENSG00000170542	426.117	-1.28497	0.40545	3.22544e-05	0.000692649	-4.15694	SERPINB9
ENSG00000170745	550.316	-2.33381	0.561253	5.67955e-07	2.8745e-05	-5.00181	KCNS3
ENSG00000170786	205.248	-4.96609	0.872413	1.87753e-10	5.45231e-08	-6.37104	SDR16C5
ENSG00000170801	533.318	-1.95296	0.579392	1.28947e-05	0.00033453	-4.36189	HTRA3
ENSG00000170873	2007.55	1.29213	0.203737	1.4624e-11	8.78165e-09	6.75158	MTSS1
ENSG00000171056	136.936	-1.32364	0.456746	7.86227e-05	0.0013815	-3.94856	SOX7
ENSG00000171124	56.2379	-6.07002	1.14163	7.89318e-10	1.6341e-07	-6.14706	FUT3
ENSG00000171126	84.3966	1.59057	1.10551	0.00459231	0.0310683	2.83432	KCNG3
ENSG00000171316	1271.02	1.09412	0.283382	6.21332e-06	0.000190685	4.519	CHD7
ENSG00000171388	1845.45	-2.9517	0.92022	1.39117e-05	0.000353445	-4.34525	APLN
ENSG00000171444	1524.16	1.27922	0.28421	3.92228e-07	2.13137e-05	5.07269	MCC
ENSG00000171540	3.45547	1.68893	1.53735	0.00220354	0.0178176	3.06133	OTP
ENSG00000171557	1425.61	-4.79366	0.985742	8.86024e-09	1.07304e-06	-5.75122	FGG
ENSG00000171617	1068.71	-1.15771	0.429325	0.000135287	0.00209141	-3.81663	ENC1
ENSG00000171695	17.7125	-1.93287	0.741924	0.000111522	0.00180785	-3.86405	LKAAEAR1
ENSG00000171791	523.958	-1.42247	0.327231	3.05544e-07	1.77724e-05	-5.11999	BCL2
ENSG00000171813	455.748	1.11065	0.24321	2.83156e-07	1.6807e-05	5.13433	PWWP2B
ENSG00000171840	18.7931	-3.01378	0.961752	3.24284e-05	0.000695074	-4.15571	NINJ2
ENSG00000171885	364.826	1.11507	0.560925	0.00169742	0.014693	3.13863	AQP4
ENSG00000172349	386.845	-2.26791	0.435745	4.04535e-09	5.78057e-07	-5.88233	IL16
ENSG00000172379	3043.63	1.14876	0.293185	4.77551e-06	0.000152811	4.57442	ARNT2
ENSG00000172575	546.131	1.78604	0.511465	3.05773e-05	0.000667045	4.16912	RASGRP1
ENSG00000172638	500.464	-1.2896	0.452643	8.38849e-05	0.00146066	-3.93302	EFEMP2
ENSG00000172724	65.2924	-4.15989	1.18349	7.34085e-07	3.55295e-05	-4.95212	CCL19
ENSG00000172817	460.744	1.02182	0.3826	0.000328978	0.00414786	3.59134	CYP7B1
ENSG00000172955	1032.36	2.70193	0.902629	0.000210233	0.00291902	3.70639	ADH6
ENSG00000173068	146.021	-2.26611	0.455504	1.43749e-08	1.53448e-06	-5.66886	BNC2
ENSG00000173083	536.34	1.08151	0.269408	3.19951e-06	0.000111066	4.65758	HPSE
ENSG00000173302	159.979	1.12635	0.810061	0.00447346	0.0304549	2.84269	GPR148
ENSG00000173404	3147.99	1.09006	0.320398	3.27579e-05	0.000701251	4.15339	INSM1
ENSG00000173482	3123.53	-1.35694	0.242228	5.74709e-10	1.22214e-07	-6.19722	PTPRM
ENSG00000173530	211.152	-2.55586	0.64635	1.24594e-06	5.28243e-05	-4.84819	TNFRSF10D
ENSG00000173535	54.6175	-2.19068	0.743128	5.57731e-05	0.00106225	-4.03002	TNFRSF10C
ENSG00000173542	12800.9	1.24742	0.392968	7.61883e-05	0.00134926	3.95608	MOB1B
ENSG00000173578	14.8201	-3.20399	0.731182	3.51932e-07	1.97601e-05	-5.09327	XCR1
ENSG00000173890	287.249	1.06665	0.398785	0.000334771	0.00420715	3.58679	GPR160
ENSG00000173917	214.127	-2.39612	0.592975	9.39137e-07	4.24135e-05	-4.90398	HOXB2
ENSG00000173918	1932.83	-1.33434	0.429149	3.74071e-05	0.000777118	-4.12294	C1QTNF1
ENSG00000174348	785.358	-2.77783	0.578793	2.50402e-08	2.35631e-06	-5.57299	PODN
ENSG00000174827	841.881	2.19761	0.562093	7.00374e-06	0.000207629	4.49357	PDZK1
ENSG00000175264	99.0318	-1.21288	0.563627	0.000496112	0.00568938	-3.48285	CHST1
ENSG00000175267	170.684	-3.64562	0.74475	1.17394e-08	1.28881e-06	-5.70347	VWA3A
ENSG00000175318	118.118	1.39991	0.424228	5.26215e-05	0.00101366	4.04367	GRAMD2A
ENSG00000175329	67.313	4.89774	1.0004	1.4689e-07	9.72321e-06	5.25642	ISX
ENSG00000175426	46856.8	-4.00875	0.585331	8.92942e-14	1.41857e-10	-7.45584	PCSK1
ENSG00000175505	44.667	-2.69854	0.376261	1.07609e-14	3.22912e-11	-7.72993	CLCF1
ENSG00000175592	38.3635	-1.97372	0.588841	1.62488e-05	0.000399665	-4.31104	FOSL1
ENSG00000175857	35.786	-2.05757	0.723115	5.97962e-05	0.00112225	-4.01361	GAPT
ENSG00000176170	107.308	-1.70824	0.405875	5.40907e-07	2.77724e-05	-5.0112	SPHK1
ENSG00000176204	74.7198	2.02534	0.643514	0.00010003	0.00166645	3.89052	LRRTM4
ENSG00000176601	122.646	-1.4559	1.08945	0.00136235	0.0124807	-3.20251	MAP3K19
ENSG00000176697	71.2325	-1.87438	1.03671	0.000580637	0.0064545	-3.4405	BDNF
ENSG00000176826	691.356	-4.18975	0.839737	5.5228e-09	7.42061e-07	-5.8306
ENSG00000176971	143.637	-2.05366	0.75418	9.36219e-05	0.00158822	-3.90655	FIBIN
ENSG00000177426	271.9	-1.88001	0.318029	1.04691e-10	3.62487e-08	-6.46002	TGIF1
ENSG00000177455	3.51362	-5.38135	0.935513	0.0002712	0.00357806	-3.64136	CD19
ENSG00000178033	156.165	-1.28194	0.561316	0.000371682	0.00455859	-3.55942	CALHM5
ENSG00000178171	1091.81	1.00932	0.182975	2.05773e-09	3.45174e-07	5.99318	AMER3
ENSG00000178343	21.9049	-2.35222	0.936345	0.000125546	0.00197966	-3.83504	SHISA3
ENSG00000178401	335.88	1.1528	0.583199	0.00173091	0.0148875	3.1329	DNAJC22
ENSG00000178445	104.635	1.1615	0.859425	0.00461235	0.031157	2.83293	GLDC
ENSG00000178562	62.2038	-2.53577	0.590628	3.90913e-07	2.12851e-05	-5.07333	CD28
ENSG00000178814	49.274	-1.21061	0.462886	0.000160875	0.00237808	-3.77365	OPLAH
ENSG00000178860	80.1356	-1.9146	0.536982	6.37804e-06	0.000192891	-4.51345	MSC
ENSG00000179141	4.93355	1.2391	1.45148	0.00678875	0.0410808	2.70703
ENSG00000179144	201.38	-1.33599	0.53703	0.00021267	0.00294241	-3.70347	GIMAP7
ENSG00000179751	14.5049	-10.7881	1.38393	2.85492e-05	0.000634069	-4.18474	SYCN
ENSG00000179813	14.5862	-4.08937	0.974248	7.20845e-07	3.51405e-05	-4.95566	FAM216B
ENSG00000180089	656.525	1.41214	0.36409	6.25609e-06	0.000191528	4.51754	TMEM86B
ENSG00000180178	89.0854	1.65877	0.766147	0.00132635	0.0122381	3.21022
ENSG00000180340	35.6058	-1.83406	0.595336	3.63245e-05	0.000760478	-4.12969	FZD2
ENSG00000180447	119.075	-2.22691	0.363523	2.94604e-11	1.37179e-08	-6.64924	GAS1
ENSG00000180720	34.1564	1.86808	0.627863	0.000170971	0.00248516	3.75845	CHRM4
ENSG00000180828	124.096	2.24712	0.651045	3.96734e-05	0.000810003	4.10937	BHLHE22
ENSG00000181126	98.8233	-1.28246	0.673071	0.000729053	0.00770326	-3.37841
ENSG00000181631	74.4639	-1.27808	0.582641	0.000430248	0.00508299	-3.5208	P2RY13
ENSG00000181847	17.7678	-3.01543	0.831908	0.000200912	0.00282311	-3.71787	TIGIT
ENSG00000182168	208.55	-2.40294	0.341388	5.62227e-14	1.25053e-10	-7.51659	UNC5C
ENSG00000182175	45.7444	-1.73808	0.478585	5.60663e-06	0.000174848	-4.54071	RGMA
ENSG00000182326	2764.76	-2.94117	0.508545	1.20239e-10	4.009e-08	-6.43903	C1S
ENSG00000182463	1038.05	-1.13716	0.401628	9.40555e-05	0.00159369	-3.90544	TSHZ2
ENSG00000182492	5560.76	-1.83753	0.437813	5.49943e-07	2.81294e-05	-5.00801	BGN
ENSG00000182667	334.377	-1.1192	0.584961	0.000781837	0.00812431	-3.35915	NTM
ENSG00000182674	622.582	1.35866	0.461864	0.000167713	0.00245364	3.76326	KCNB2
ENSG00000182836	6669.47	2.71095	0.403455	1.88834e-12	1.64511e-09	7.04249	PLCXD3
ENSG00000182871	3662.83	-1.59556	0.354135	1.55518e-07	1.01207e-05	-5.2459	COL18A1
ENSG00000183044	5403.47	1.03305	0.310896	4.35196e-05	0.000868119	4.08795	ABAT
ENSG00000183048	315.249	1.02034	0.216048	1.32537e-07	9.08481e-06	5.2753	SLC25A10
ENSG00000183087	1716.03	-1.53892	0.286529	2.04198e-09	3.44673e-07	-5.99443	GAS6
ENSG00000183114	28.4004	-1.99912	0.566095	9.50792e-06	0.00026748	-4.42807	FAM43B
ENSG00000183185	16.8075	3.52395	0.784751	6.77662e-07	3.33363e-05	4.96766	GABRR3
ENSG00000183206	4.90543	2.82744	1.08041	8.85132e-05	0.00151969	3.9201	POTEC
ENSG00000183346	82.9303	-1.62631	0.552877	5.62594e-05	0.0010675	-4.02797	CABCOCO1
ENSG00000183479	13.3009	-2.17461	0.575985	8.98629e-07	4.09262e-05	-4.91263	TREX2
ENSG00000183715	69.2344	-3.09793	0.920282	8.11565e-06	0.000234416	-4.46211	OPCML
ENSG00000183918	28.1886	-3.13102	0.838891	4.08662e-06	0.00013542	-4.60693	SH2D1A
ENSG00000183929	19.466	-2.46608	0.733424	1.30309e-05	0.000336127	-4.35959
ENSG00000184185	176.955	2.59988	0.616722	2.12669e-06	7.95506e-05	4.741	KCNJ12
ENSG00000184232	371.254	-1.47662	0.355595	8.17251e-07	3.83186e-05	-4.9312	OAF
ENSG00000184254	270.604	-2.00338	0.582844	1.06518e-05	0.000292053	-4.4035	ALDH1A3
ENSG00000184347	1071	-2.29481	0.447673	5.82052e-09	7.66803e-07	-5.82183	SLIT3
ENSG00000184502	157.222	3.01943	1.45746	0.00221043	0.0178554	3.0604	GAST
ENSG00000184530	712.58	-4.75367	1.24547	0.000981656	0.00970764	-3.29573	C6orf58
ENSG00000184584	704.86	-1.80572	0.310824	1.66981e-10	5.08446e-08	-6.38899	STING1
ENSG00000184611	147.881	1.43562	0.731688	0.00198515	0.0164407	3.09244	KCNH7
ENSG00000184669	19.2251	1.51734	0.478576	7.54013e-05	0.00133817	3.95857	OR7E14P
ENSG00000184908	23.447	-2.08295	0.697398	5.54783e-05	0.00105758	-4.03126	CLCNKB
ENSG00000184956	81.4282	-5.07279	1.23732	1.6258e-09	2.94901e-07	-6.03137	MUC6
ENSG00000184999	49.821	-1.56283	1.07039	0.00100086	0.00983988	-3.29029	SLC22A10
ENSG00000185008	852.576	1.49427	0.923367	0.00360633	0.0257594	2.91069	ROBO2
ENSG00000185046	1665.25	1.67812	0.430924	6.36291e-06	0.000192649	4.51396	ANKS1B
ENSG00000185156	75.5478	-3.62751	0.610348	7.91767e-11	2.8511e-08	-6.50216	MFSD6L
ENSG00000185201	757.962	-1.8361	0.438386	5.86364e-07	2.95447e-05	-4.99565	IFITM2
ENSG00000186056	98.0572	-1.3334	0.271505	1.77505e-08	1.78876e-06	-5.63261	MATN1-AS1
ENSG00000186198	5.63298	2.03563	0.81251	0.000664596	0.00718812	3.40378	SLC51B
ENSG00000186517	244.304	-1.37785	0.424866	2.50802e-05	0.000570153	-4.21408	ARHGAP30
ENSG00000186638	282.619	-1.07246	0.441095	0.000277222	0.00363974	-3.6357	KIF24
ENSG00000186907	166.688	1.95329	0.466702	2.07826e-06	7.83498e-05	4.74566	RTN4RL2
ENSG00000187097	802.387	1.09611	0.248069	5.5708e-07	2.83869e-05	5.00553	ENTPD5
ENSG00000187210	4817.74	1.38479	0.467798	0.000161218	0.00238054	3.77312	GCNT1
ENSG00000187260	98.7314	-2.02977	0.604349	1.39051e-05	0.000353445	-4.34535	WDR86
ENSG00000187479	551.34	-1.72634	0.372603	8.30863e-08	6.26791e-06	-5.36029	C11orf96
ENSG00000187783	60.1733	1.70825	0.620855	0.000312668	0.00399632	3.60457	TMEM72
ENSG00000187955	4168.49	-2.19321	0.523316	4.91641e-07	2.55977e-05	-5.02955	COL14A1
ENSG00000188396	24.0201	-2.55522	0.729966	1.01484e-05	0.000282554	-4.41399	DYNLT4
ENSG00000188404	169.464	-3.25174	0.749549	2.17017e-07	1.34119e-05	-5.18414	SELL
ENSG00000188483	347.077	-1.33886	0.30696	3.50442e-07	1.97174e-05	-5.09408	IER5L
ENSG00000188536	86.1292	-4.09714	1.21219	6.93588e-06	0.000205954	-4.49565	HBA2
ENSG00000188580	42.1508	1.52426	0.682623	0.00108668	0.0105152	3.26707	NKAIN2
ENSG00000188783	1404.77	-3.01322	0.529439	2.04758e-10	5.73967e-08	-6.35773	PRELP
ENSG00000188921	156.798	-2.62369	0.582185	8.87127e-08	6.53445e-06	-5.34845	HACD4
ENSG00000189058	423.117	-2.93837	0.630046	4.54958e-08	3.78063e-06	-5.46807	APOD
ENSG00000189067	1165.82	-1.12864	0.291838	2.83986e-06	0.000100256	-4.68207	LITAF
ENSG00000189108	14.6748	-2.62869	0.833001	1.85669e-05	0.000446516	-4.28146	IL1RAPL2
ENSG00000196083	309.799	-1.16236	0.39031	6.06361e-05	0.00113172	-4.01032	IL1RAP
ENSG00000196092	122.174	-2.69918	1.04567	9.92095e-05	0.00166007	-3.89252	PAX5
ENSG00000196136	478.599	-3.76071	1.03411	2.46983e-06	8.95338e-05	-4.7106	SERPINA3
ENSG00000196154	276.167	-2.25326	0.417645	1.26939e-09	2.43138e-07	-6.07122	S100A4
ENSG00000196187	422.109	-1.83282	0.389273	5.54497e-08	4.45694e-06	-5.43289	TMEM63A
ENSG00000196352	2645.69	-1.14137	0.256104	2.28157e-07	1.40042e-05	-5.1748	CD55
ENSG00000196403	11.6785	-2.48203	0.679296	1.14728e-06	4.98438e-05	-4.86453	OR10D1P
ENSG00000196411	471.179	-1.0521	0.382242	0.000123276	0.00195154	-3.83952	EPHB4
ENSG00000196569	810.16	-1.8077	0.472334	2.59319e-06	9.31306e-05	-4.70066	LAMA2
ENSG00000196593	29.8615	1.73345	0.887616	0.00209982	0.0171848	3.07574
ENSG00000196616	680.293	-2.71517	0.604402	1.20723e-07	8.43238e-06	-5.2924	ADH1B
ENSG00000196632	2103.08	1.0128	0.321018	7.7609e-05	0.00136814	3.95167	WNK3
ENSG00000196878	390.428	-2.43045	0.982242	2.35444e-05	0.000543595	-4.22832	LAMB3
ENSG00000196968	931.345	-1.05227	0.369546	9.31107e-05	0.00158249	-3.90788	FUT11
ENSG00000197085	141.007	2.20033	0.822224	0.000456484	0.00532808	3.50507	NPSR1-AS1
ENSG00000197321	1090.74	-1.61184	0.255033	7.56467e-12	5.52159e-09	-6.84656	SVIL
ENSG00000197381	590.655	-1.05917	0.275534	3.18845e-06	0.000110824	-4.65829	ADARB1
ENSG00000197410	1445.62	1.28961	0.49522	0.000431023	0.00508991	3.52032	DCHS2
ENSG00000197520	509.277	-3.48939	0.692834	5.73269e-09	7.61914e-07	-5.82437	FAM177B
ENSG00000197584	1614.03	1.24427	0.335318	1.16229e-05	0.000311099	4.38454	KCNMB2
ENSG00000197705	37.7145	-2.84179	0.841765	8.90281e-06	0.000253895	-4.44224	KLHL14
ENSG00000197956	3243.21	-1.48748	0.302065	2.11081e-08	2.06546e-06	-5.60266	S100A6
ENSG00000198108	90.3498	-2.28293	0.419429	1.89333e-09	3.25689e-07	-6.0067	CHSY3
ENSG00000198467	942.015	-1.66498	0.319805	4.85274e-09	6.81959e-07	-5.85214	TPM2
ENSG00000198523	90.6284	-3.03461	0.692089	1.25373e-07	8.72667e-06	-5.28548	PLN
ENSG00000198597	294.089	-3.3582	1.12697	2.47544e-05	0.000565125	-4.21703	ZNF536
ENSG00000198598	43.4056	-1.82714	0.44822	9.80017e-07	4.36754e-05	-4.89561	MMP17
ENSG00000198643	19.712	-5.04071	1.14064	6.00922e-08	4.80151e-06	-5.41853	FAM3D
ENSG00000198771	327.038	-1.23234	0.429052	8.30602e-05	0.00144816	-3.93539	RCSD1
ENSG00000198785	140.564	2.43146	0.60907	4.95433e-06	0.000157971	4.56671	GRIN3A
ENSG00000198795	285.265	-1.499	0.384903	2.29664e-06	8.49786e-05	-4.7254	ZNF521
ENSG00000198796	57.7874	-4.24394	0.792383	1.88747e-09	3.25689e-07	-6.00721	ALPK2
ENSG00000198797	258.053	1.19359	0.598431	0.001719	0.0148228	3.13492	BRINP2
ENSG00000198944	478.578	1.11978	0.439247	0.000467805	0.00542931	3.49854	SOWAHA
ENSG00000198959	2738.52	-1.77077	0.509556	9.43514e-06	0.000265986	-4.42973	TGM2
ENSG00000204054	2171.74	-1.23918	0.345967	7.88208e-06	0.000228839	-4.46836	LOC124900275
ENSG00000204136	111.695	-1.5243	0.594005	0.000150609	0.00226098	-3.79006	GGTA1
ENSG00000204257	418.97	-1.36563	0.458428	5.62329e-05	0.0010675	-4.02809	HLA-DMA
ENSG00000204262	3097.89	-1.49269	0.473771	3.10537e-05	0.000674169	-4.1656	COL5A2
ENSG00000204291	1484.79	-1.55401	0.558021	8.74549e-05	0.00150439	-3.923	COL15A1
ENSG00000204335	47.7013	-1.90813	0.997307	0.000576878	0.00642443	-3.44226	SP5
ENSG00000204347	76.1429	1.49036	0.698777	0.00140349	0.0127666	3.19393	BTBD17
ENSG00000204540	15.9773	-2.86355	0.677783	4.09362e-07	2.19358e-05	-5.06455	PSORS1C1
ENSG00000205364	36.6778	-2.31595	0.872167	0.000106045	0.00173784	-3.87633	MT1M
ENSG00000205403	470.7	-1.7869	0.478975	3.84396e-06	0.000129122	-4.61965	CFI
ENSG00000205502	588.62	1.59505	0.813766	0.00209533	0.0171653	3.07638	C2CD4B
ENSG00000205704	9.04481	2.70314	0.81768	6.09359e-05	0.00113496	4.00916	SMIM45
ENSG00000205856	202.567	1.15405	0.590818	0.00183848	0.015511	3.11516	C22orf42
ENSG00000206120	367.347	1.62356	0.922821	0.00298834	0.0223501	2.96893
ENSG00000206538	259.862	-2.40722	0.474636	6.99974e-09	8.91708e-07	-5.79093	VGLL3
ENSG00000206549	36.5251	-2.90416	1.12068	0.000112773	0.00182594	-3.86133
ENSG00000211448	218.9	-1.37084	0.427587	2.95181e-05	0.000648542	-4.17715	DIO2
ENSG00000211452	66.2961	1.78711	0.998399	0.00295102	0.0221446	2.97279	DIO1
ENSG00000211651	20.9978	-4.58386	1.0486	1.20833e-07	8.43238e-06	-5.29223	IGLV1-44
ENSG00000211663	27.7183	-3.30574	1.22241	6.13763e-05	0.00114159	-4.00746	IGLV3-19
ENSG00000211679	177.543	-5.18856	1.08936	1.53878e-08	1.60742e-06	-5.65718	IGLC3
ENSG00000211772	117.99	-2.8123	0.686662	7.41105e-07	3.57411e-05	-4.95027	TRBC2
ENSG00000211890	156.285	-3.28346	0.882312	2.26026e-06	8.40811e-05	-4.72864	IGHA2
ENSG00000211895	671.594	-3.43392	0.877131	9.70942e-07	4.34863e-05	-4.89744	IGHA1
ENSG00000211896	1421.81	-3.86303	0.845977	5.03289e-08	4.10644e-06	-5.45014	IGHG1
ENSG00000211897	192.293	-3.76914	0.71905	1.76203e-07	1.12234e-05	-5.22284	IGHG3
ENSG00000213145	433.862	-2.4804	0.408761	2.16553e-11	1.13802e-08	-6.6944	CRIP1
ENSG00000213186	261.169	1.35724	0.422655	7.16534e-05	0.00128581	3.97073	TRIM59
ENSG00000213493	6.30882	1.48388	1.61475	0.00708679	0.0424374	2.69274	ACTN4P1
ENSG00000213654	152.792	-1.12552	0.512409	0.000425908	0.00504274	-3.52349	GPSM3
ENSG00000214274	794.094	-1.5298	0.825212	0.000664072	0.00718533	-3.404	ANG
ENSG00000214553	13.719	-1.85246	0.683414	0.000104006	0.00171794	-3.88105
ENSG00000214832	8.80986	1.23912	0.486924	0.000380466	0.00462848	3.55328
ENSG00000215386	107.084	-1.99503	0.431452	8.08304e-08	6.13199e-06	-5.36527	MIR99AHG
ENSG00000216775	327.978	1.40195	0.385624	1.60412e-05	0.000396725	4.31388
ENSG00000217801	21.1215	-2.37029	0.61693	2.60227e-06	9.33327e-05	-4.69995
ENSG00000223460	17.4628	2.6614	0.644144	3.10319e-06	0.0001087	4.66387
ENSG00000223485	9.44448	-2.8226	0.73796	3.56144e-06	0.000121291	-4.63546	LINC01615
ENSG00000223756	55.6369	-1.10674	0.375053	6.90192e-05	0.00124766	-3.97964
ENSG00000223839	143.983	-1.32778	0.398182	1.75219e-05	0.000425552	-4.29433
ENSG00000223865	1768.59	-1.73689	0.454893	2.57121e-06	9.25875e-05	-4.7024	HLA-DPB1
ENSG00000223956	5.11081	3.53835	0.850436	3.36418e-06	0.00011574	4.64723	LINC01767
ENSG00000224186	173.566	1.24854	0.710828	0.0027151	0.0207725	2.99828	PITX1-AS1
ENSG00000224307	12.1122	-2.43502	0.730968	1.8887e-05	0.000451091	-4.27766
ENSG00000224318	2.769	2.49422	1.06589	0.00121132	0.0113907	3.2362	CHL1-AS2
ENSG00000224417	166.232	1.84377	0.521211	2.6544e-05	0.000597319	4.20125
ENSG00000224568	28.6171	2.8033	1.01195	0.000405406	0.00486139	3.53654	LINC01886
ENSG00000224650	21.7909	-3.07141	0.730185	2.90238e-07	1.70032e-05	-5.12968	IGHV3-74
ENSG00000225205	37.147	-2.0018	0.5921	1.15948e-05	0.000310866	-4.38507
ENSG00000225438	2.9264	5.97134	1.61663	0.000150112	0.00225477	3.79088	KRT41P
ENSG00000225511	59.2163	1.51504	0.626526	0.000738141	0.00778102	3.37501
ENSG00000225614	180.676	-1.26203	0.414803	5.15666e-05	0.00100047	-4.04841	ZNF469
ENSG00000225783	1741.08	-3.40809	0.821198	3.69242e-07	2.05113e-05	-5.08417	MIAT
ENSG00000225988	10.3454	3.67196	0.917035	4.73497e-06	0.000151693	4.5762	LAMP5-AS1
ENSG00000226049	40.4964	1.94903	0.772489	0.000624305	0.00681191	3.42083	TLK2P1
ENSG00000226194	13.8175	-2.81159	0.776544	5.47657e-06	0.000171584	-4.54565	LINC02519
ENSG00000226258	69.8366	2.19674	0.961123	0.00115009	0.0109561	3.25098	GRM7-AS3
ENSG00000226496	16.4188	-5.03137	1.13567	1.53934e-07	1.00661e-05	-5.24779	LINC00323
ENSG00000227053	23.4542	-2.02093	0.937436	0.000356188	0.00440255	-3.57058	MUC12-AS1
ENSG00000227191	16.4396	-4.27449	0.950548	1.48107e-07	9.77975e-06	-5.2549	TRGC2
ENSG00000227236	1.74249	3.66573	0.971423	1.23783e-05	0.000325195	4.37082
ENSG00000227507	25.8815	-3.11791	0.632385	1.43622e-05	0.000363524	-4.33825	LTB
ENSG00000227877	80.6424	2.48549	0.764734	8.46343e-05	0.00146993	3.93088	MRLN
ENSG00000228288	22.5422	-1.60652	0.569877	7.09049e-05	0.00127577	-3.97323	PCAT6
ENSG00000229659	19.536	1.01721	0.486444	0.00118462	0.0112104	3.24256	RPL26P6
ENSG00000229797	49.452	1.10136	0.360971	0.000109184	0.00177742	3.86922	LOC124907890
ENSG00000230006	849.751	1.27882	0.537504	0.000766885	0.00800281	3.36448
ENSG00000230371	19.3376	1.69498	0.481109	2.62429e-05	0.000592099	4.20384	KARS1P2
ENSG00000230498	17.1749	1.97421	0.768328	0.000497368	0.00569895	3.48217
ENSG00000230630	39.4272	-1.9602	0.699585	7.8748e-05	0.0013828	-3.94818
ENSG00000230710	1.82333	2.14348	1.11384	0.00098714	0.00973692	3.29417
ENSG00000230711	2.24406	1.6034	0.834518	0.00103373	0.0101079	3.28118	CTAGE13P
ENSG00000231133	53.5151	-1.27418	0.427118	6.01525e-05	0.00112737	-4.01221	HAR1B
ENSG00000231672	112.882	-4.65672	0.925803	7.29522e-07	3.54356e-05	-4.95334	DIRC3
ENSG00000231764	110.693	2.32609	0.995707	0.00109613	0.0105548	3.26462
ENSG00000231942	2.28229	1.77154	1.38795	0.00357145	0.0255508	2.91372
ENSG00000232022	11.4541	-2.56363	0.624516	5.79483e-07	2.92525e-05	-4.99793
ENSG00000232504	18.6259	1.03725	0.395402	0.000350792	0.00436286	3.57458
ENSG00000232527	24.9252	1.41895	1.39042	0.00658506	0.0402268	2.71713	LINC02802
ENSG00000232527	24.9252	1.41895	1.39042	0.00658506	0.0402268	2.71713	LOC107985200
ENSG00000232533	54.6238	-1.34907	0.3282	7.84275e-07	3.70296e-05	-4.93924
ENSG00000232629	78	-1.98727	0.665412	4.36751e-05	0.000869862	-4.08713	HLA-DQB2
ENSG00000232633	8.07343	1.44076	0.689019	0.00116651	0.0110744	3.24695
ENSG00000233117	29.3813	-2.54059	0.691995	5.29987e-06	0.000167017	-4.55255
ENSG00000233297	76.7116	1.05793	0.547811	0.00182636	0.0154719	3.11711
ENSG00000233355	5.477	-3.45607	0.678382	0.000372976	0.00457031	-3.5585	CHRM3-AS2
ENSG00000233369	1822.71	1.05995	0.279147	7.44078e-06	0.000218397	4.48067
ENSG00000233508	36.7289	1.16946	1.0441	0.00586607	0.0371366	2.75518	PTPRT-DT
ENSG00000234292	14.4182	-2.85293	0.771743	5.63154e-06	0.000175422	-4.53977
ENSG00000234535	2.2436	2.78997	1.14501	0.00147197	0.0131896	3.18015
ENSG00000234665	46.5807	-1.75468	0.904009	0.000542364	0.00611081	-3.45891
ENSG00000235098	298.078	1.27668	0.685636	0.00227179	0.0182276	3.05219	ANKRD65
ENSG00000235663	252.879	-1.41981	0.39279	6.45207e-06	0.000194912	-4.51101
ENSG00000235750	1267.42	-1.27749	0.261334	2.7099e-08	2.515e-06	-5.55922	KIAA0040
ENSG00000235852	164.618	2.09194	0.772304	0.000406225	0.0048673	3.53601
ENSG00000236136	3.72172	2.32564	0.975785	0.000470637	0.00545046	3.49693
ENSG00000236152	4.32111	2.01465	1.11272	0.00171191	0.0147758	3.13613
ENSG00000236562	3.22957	2.42502	1.49004	0.00310943	0.0230486	2.95671
ENSG00000237238	36.3944	1.46858	0.815343	0.00259052	0.0200859	3.01256	BMS1P10
ENSG00000237399	27.2373	-2.1793	0.567451	3.13835e-06	0.000109506	-4.66155	PITRM1-AS1
ENSG00000237499	52.8266	-1.85094	0.466998	1.36897e-06	5.63543e-05	-4.82947	WAKMAR2
ENSG00000237732	45.8066	1.00892	0.437999	0.000801722	0.00829265	3.3522
ENSG00000237836	15.18	-2.0675	0.790501	3.31937e-05	0.000706988	-4.15037
ENSG00000237880	11.7236	3.39925	1.41297	0.00124099	0.0116171	3.22929	LINC01885
ENSG00000237943	113.253	-1.8306	0.785935	0.000258986	0.00345917	-3.65321	PRKCQ-AS1
ENSG00000238132	9.758	1.03257	0.766294	0.0038085	0.0268835	2.8936
ENSG00000239521	1396.59	1.18307	0.246081	9.08944e-08	6.67061e-06	5.34405
ENSG00000239951	85.588	-3.39235	0.850463	8.44754e-07	3.90957e-05	-4.92473	IGKV3-20
ENSG00000240520	20.6494	-2.7912	0.926105	2.38103e-05	0.000547273	-4.22579
ENSG00000240764	185.104	-1.51606	0.479498	3.02023e-05	0.000659397	-4.17194	PCDHGC5
ENSG00000240891	173.675	1.3246	0.281107	1.384e-07	9.35523e-06	5.26736	PLCXD2
ENSG00000241343	1277.03	-1.12648	0.262434	4.62631e-07	2.42607e-05	-5.0412	RPL36A
ENSG00000241399	785.407	-1.18376	0.363634	2.53056e-05	0.000574309	-4.21206	CD302
ENSG00000241644	371.718	-2.28284	0.454358	1.03707e-08	1.18919e-06	-5.72455	INMT
ENSG00000241684	157.678	-3.21931	0.575064	3.28441e-10	8.44782e-08	-6.28472	ADAMTS9-AS2
ENSG00000241839	477.491	-1.1141	0.360581	4.45983e-05	0.000884987	-4.08227	PLEKHO2
ENSG00000242110	1448.42	1.40174	0.326355	1.08841e-06	4.76415e-05	4.87494	AMACR
ENSG00000242516	36.9193	-1.95063	1.12406	0.000649605	0.00705423	-3.41001	LINC00960
ENSG00000243083	135.414	1.99547	0.508097	6.05765e-06	0.000186757	4.52437	LINC00870
ENSG00000243244	358.199	-1.31157	0.283273	9.65616e-08	6.97283e-06	-5.33308	STON1
ENSG00000243319	26.5294	-1.74676	0.629291	8.7216e-05	0.00150132	-3.92365	FGF14-IT1
ENSG00000243321	8.4046	1.46393	1.06053	0.00433474	0.0297279	2.85272	LINC01998
ENSG00000243364	19.3886	-1.64002	0.400032	1.45521e-06	5.90104e-05	-4.81729	EFNA4
ENSG00000243550	28.134	1.3198	1.11369	0.00566886	0.0362107	2.76634
ENSG00000243836	16.6128	-3.02628	0.901396	8.83953e-06	0.000252356	-4.44377	WDR86-AS1
ENSG00000244056	1.71024	1.11571	1.36022	0.00497701	0.0329851	2.80852	RN7SL417P
ENSG00000244486	196.778	-1.66132	0.33925	2.7325e-08	2.52728e-06	-5.55777	SCARF2
ENSG00000244509	143.616	-1.34746	0.406163	2.0214e-05	0.000478039	-4.26251	APOBEC3C
ENSG00000247774	51.6907	-1.26342	0.620971	0.00062983	0.00686064	-3.41843	PCED1B-AS1
ENSG00000247775	16.7001	-3.79197	0.815879	8.5455e-08	6.39303e-06	-5.35521	SNCA-AS1
ENSG00000247809	87.4094	-1.58162	0.413731	2.78865e-06	9.90963e-05	-4.6858	NR2F2-AS1
ENSG00000248431	3.30357	3.78942	1.58604	0.000840292	0.00862553	3.33917
ENSG00000249413	16.5008	2.87428	1.48326	0.00258107	0.020048	3.01367
ENSG00000250102	5.23313	2.49938	1.54079	0.00281405	0.0213002	2.98735	LINC02377
ENSG00000250208	76.1372	-1.60564	0.409905	1.85761e-06	7.17717e-05	-4.76833	FZD10-AS1
ENSG00000250215	3.56457	1.60637	1.31052	0.00353896	0.0253653	2.91658	CIR1P2
ENSG00000250282	3.92006	2.23871	0.823554	0.000395558	0.00476062	3.54303
ENSG00000250767	16.9619	1.14014	0.481653	0.000687371	0.00735223	3.39457
ENSG00000250786	68.433	-1.15774	0.442672	0.000184883	0.00263629	-3.73882	SNHG18
ENSG00000250799	541.363	1.79536	1.21779	0.00473544	0.031766	2.8245	PRODH2
ENSG00000251393	43.9853	1.17167	0.505232	0.00082388	0.00848189	3.34464
ENSG00000253304	58.0693	-1.58619	0.353185	1.91171e-07	1.19957e-05	-5.20772	TMEM200B
ENSG00000253313	376.503	1.12045	0.189613	2.09197e-10	5.76508e-08	6.35443	C1orf210
ENSG00000253598	104.108	1.36392	0.262383	1.06696e-08	1.20566e-06	5.71973	SLC10A5
ENSG00000253821	19.8507	3.60472	0.728218	7.44031e-08	5.75761e-06	5.3802
ENSG00000253959	8.76259	2.23474	1.3067	0.00275585	0.0209915	2.99374	LINC01863
ENSG00000254521	28.0203	-1.95557	0.851551	0.000218215	0.00299915	-3.69694	SIGLEC12
ENSG00000255545	587.715	2.19641	0.687998	9.73026e-05	0.00163525	3.89722	B3GAT1-DT
ENSG00000256162	43.4441	2.16797	1.0419	0.00185925	0.015667	3.11184	SMLR1
ENSG00000256321	3.24588	3.33109	1.3106	0.000724816	0.0076735	3.38002	LINC02955
ENSG00000256340	22.3729	1.90766	0.764555	0.000672068	0.00724243	3.40073
ENSG00000256576	19.367	-2.54094	0.502958	1.53102e-08	1.60742e-06	-5.65805	LINC02361
ENSG00000257008	718.203	1.07932	0.859274	0.00515014	0.033791	2.79749	GPR142
ENSG00000257027	71.5457	-1.3439	0.294404	1.41908e-07	9.48638e-06	-5.26276
ENSG00000257228	116.298	1.88344	1.32696	0.00509909	0.0335717	2.80071
ENSG00000257261	49.7397	-1.46901	0.309455	6.57296e-08	5.17539e-06	-5.40247
ENSG00000257594	398.332	-1.65523	0.548059	4.34709e-05	0.000868119	-4.08821	GALNT4
ENSG00000257883	3.50687	1.7041	1.42647	0.00354912	0.0254112	2.91568	LINC03088
ENSG00000258227	51.4702	-1.98515	0.708392	8.57921e-05	0.0014843	-3.92762	CLEC5A
ENSG00000258884	7.32954	1.07961	0.650513	0.00277103	0.021075	2.99206	LINC02321
ENSG00000259088	3.37549	-4.58434	1.06636	0.00311576	0.0230793	-2.95608
ENSG00000259235	48.3134	-1.15843	0.595083	0.000741226	0.0078044	-3.37386
ENSG00000259479	135.814	1.56824	0.485455	7.12638e-05	0.00128137	3.97203
ENSG00000259807	25.7856	-2.21074	0.535856	7.37974e-07	3.56538e-05	-4.95109
ENSG00000260459	16.9172	1.01249	0.368674	0.000238399	0.00323865	3.67441
ENSG00000260838	328.183	1.47152	0.415968	2.35964e-05	0.000543745	4.22782
ENSG00000261239	117.121	2.64244	0.993466	0.000530602	0.00599895	3.46481
ENSG00000261754	13.5676	-2.83743	0.697069	1.37494e-06	5.64332e-05	-4.8286
ENSG00000261787	39.7017	1.83581	0.959771	0.00228505	0.0183068	3.05044	TCF24
ENSG00000262001	82.0268	-3.2788	0.579382	1.98104e-10	5.69171e-08	-6.3628
ENSG00000262877	192.98	-2.2539	0.551688	0.00435087	0.0298126	-2.85153
ENSG00000263574	7.8462	2.40109	1.07766	0.00124618	0.0116616	3.22809	LOC100134391
ENSG00000264769	1.87126	2.02494	1.07346	0.00144788	0.0130648	3.18493	MAFG-AS1
ENSG00000266036	12.2674	2.11888	0.765495	0.000317351	0.00403897	3.60071
ENSG00000266709	52.2014	1.04247	0.653508	0.00328584	0.0240035	2.93965	MGC12916
ENSG00000267532	57.4692	-1.37034	0.429134	3.07616e-05	0.000669443	-4.16775	ALOX12-AS1
ENSG00000267532	57.4692	-1.37034	0.429134	3.07616e-05	0.000669443	-4.16775	MIR497HG

## Sheet: 5. DEGs ADM-3
ENSEMBL	baseMean	log2FoldChange	lfcSE	pvalue	padj	stat	SYMBOL
ENSG00000000938	137.129	1.26953	0.322477	4.77784e-06	0.000849611	4.57431	FGR
ENSG00000001626	851.872	2.08033	0.950821	0.00169585	0.0394	3.1389	CFTR
ENSG00000004468	54.1175	1.70839	0.444403	8.4389e-06	0.00127505	4.45374	CD38
ENSG00000005102	91.5138	1.45205	0.507848	0.000238233	0.0112392	3.67459	MEOX1
ENSG00000005844	191.416	1.97308	0.455471	1.17438e-06	0.000312046	4.85991	ITGAL
ENSG00000006606	439.83	1.97469	0.802207	0.000865161	0.0257731	3.33106	CCL26
ENSG00000007312	67.5831	3.36847	0.667733	5.58447e-08	3.91201e-05	5.43162	CD79B
ENSG00000009790	109.621	2.21279	0.532776	2.70915e-06	0.000544587	4.69172	TRAF3IP3
ENSG00000010671	96.6258	1.40253	0.58489	0.000805758	0.0246489	3.35081	BTK
ENSG00000012124	107.785	2.28093	0.588263	8.59832e-06	0.00128628	4.44972	CD22
ENSG00000013588	124.26	1.66694	0.652878	0.000607783	0.0207535	3.42812	GPRC5A
ENSG00000013725	79.4149	1.77172	0.547271	7.67056e-05	0.005524	3.95447	CD6
ENSG00000014257	114.633	3.22507	0.687373	3.26383e-07	0.000122359	5.10754	ACP3
ENSG00000015285	98.9782	1.30159	0.439335	0.000158977	0.00864725	3.77661	WAS
ENSG00000015413	354.08	2.19097	0.624263	3.66541e-05	0.00336356	4.12762	DPEP1
ENSG00000020633	124.216	1.87824	0.509786	1.66649e-05	0.00200648	4.30545	RUNX3
ENSG00000023892	152.097	1.13265	0.437638	0.000435513	0.0167239	3.51757	DEF6
ENSG00000026751	84.2638	1.92682	0.513603	1.32522e-05	0.00172462	4.3559	SLAMF7
ENSG00000027869	35.4269	2.15648	0.445894	9.57167e-08	5.33509e-05	5.33467	SH2D2A
ENSG00000030304	5.99019	2.55074	0.871926	0.000198427	0.00992296	3.72101	MUSK
ENSG00000035664	640.095	1.26113	0.503193	0.00059177	0.0204484	3.43536	DAPK2
ENSG00000035720	11.5221	2.35121	0.708192	6.11722e-05	0.00485784	4.00824	STAP1
ENSG00000036473	5.87693	2.3266	0.840792	0.000247358	0.0114535	3.66498	OTC
ENSG00000053108	2653.18	-1.39722	0.391588	7.27585e-06	0.00115203	-4.48545	FSTL4
ENSG00000062524	34.8537	2.62329	0.856127	0.000179575	0.00932864	3.74614	LTK
ENSG00000063438	64.4941	1.38748	0.737165	0.00239828	0.0485049	3.03589	AHRR
ENSG00000064201	15.2682	1.83336	0.584128	9.04389e-05	0.00609527	3.91491	TSPAN32
ENSG00000064886	14.7858	1.73722	0.718607	0.000737793	0.0233347	3.37514	CHI3L2
ENSG00000066294	263.596	1.25374	0.454068	0.000294892	0.0128866	3.61975	CD84
ENSG00000066468	112.381	1.58134	0.707555	0.00125212	0.0326112	3.22673	FGFR2
ENSG00000068831	132.2	1.47811	0.502771	0.000184862	0.00947549	3.73885	RASGRP2
ENSG00000068976	36.5704	1.02879	0.480884	0.00118545	0.0315716	3.24236	PYGM
ENSG00000069493	168.087	1.29364	0.38128	3.80079e-05	0.00340396	4.11927	CLEC2D
ENSG00000070190	58.3991	2.08299	0.398237	1.35255e-08	1.56335e-05	5.67929	DAPP1
ENSG00000072818	180.056	1.77377	0.386339	3.21287e-07	0.000122359	5.11051	ACAP1
ENSG00000073605	197.131	1.13462	0.31821	1.90384e-05	0.00218224	4.27588	GSDMB
ENSG00000073792	49.7819	1.40387	0.443473	8.46785e-05	0.00586082	3.93076	IGF2BP2
ENSG00000073861	13.5631	1.70697	0.492183	2.09886e-05	0.00235024	4.25411	TBX21
ENSG00000075884	193.486	1.35902	0.50607	0.000376452	0.0152141	3.55606	ARHGAP15
ENSG00000077420	132.541	1.45815	0.601772	0.000773542	0.0240474	3.36209	APBB1IP
ENSG00000077942	1465.55	1.81084	0.644246	0.000318597	0.013489	3.59969	FBLN1
ENSG00000077984	42.0247	2.66073	0.89828	0.00025511	0.011609	3.65708	CST7
ENSG00000078589	30.9401	2.19424	0.627859	3.53556e-05	0.00328239	4.13591	P2RY10
ENSG00000078725	622.986	-2.14406	0.765457	5.93417e-05	0.00477979	-4.01541	BRINP1
ENSG00000079263	59.9101	1.66808	0.533857	0.000104777	0.00678467	3.87926	SP140
ENSG00000080007	23.2841	4.29401	0.607903	2.00726e-13	7.73363e-10	7.34831	DDX43
ENSG00000081059	115.423	1.87283	0.456063	2.91458e-06	0.000575867	4.67675	TCF7
ENSG00000081237	1017.64	1.53959	0.503151	0.000134537	0.00782053	3.818	PTPRC
ENSG00000081320	972.925	1.22858	0.383933	7.62661e-05	0.00551055	3.95584	STK17B
ENSG00000082074	280.279	1.33135	0.56746	0.00090942	0.0265108	3.31715	FYB1
ENSG00000082293	34.9603	2.46423	0.846727	0.000264625	0.0119014	3.64767	COL19A1
ENSG00000083307	25.8827	3.04489	0.939186	0.000112771	0.00710336	3.86133	GRHL2
ENSG00000085552	21.3413	2.37368	0.667136	2.05819e-05	0.00232093	4.25848	IGSF9
ENSG00000089356	1923.53	-1.62531	1.06721	0.000901874	0.0263987	-3.31947	FXYD3
ENSG00000091704	1045.84	3.05519	1.04866	0.000352046	0.0145067	3.57365	CPA1
ENSG00000092929	219.798	1.04257	0.421364	0.000584947	0.0203049	3.4385	UNC13D
ENSG00000096996	52.8779	1.24996	0.393429	7.77123e-05	0.005574	3.95135	IL12RB1
ENSG00000099139	240.505	1.01306	0.362202	0.000244766	0.0114078	3.66767	PCSK5
ENSG00000099866	51.1474	1.60435	0.595133	0.000370615	0.0150571	3.56017	MADCAM1
ENSG00000100368	261.252	1.08828	0.467502	0.000855838	0.0255943	3.33407	CSF2RB
ENSG00000100450	14.1517	1.98438	0.879362	0.00123074	0.032148	3.23166	GZMH
ENSG00000100721	12.6478	3.59613	1.26326	0.000436727	0.0167426	3.51683	TCL1A
ENSG00000100767	221.88	1.96828	0.489598	4.56736e-06	0.000818479	4.58374	PAPLN
ENSG00000101115	158.426	1.14846	0.434974	0.000399588	0.0158444	3.54036	SALL4
ENSG00000102245	11.7217	1.8304	0.734293	0.000637624	0.0215182	3.41508	CD40LG
ENSG00000102445	82.4469	1.27901	0.445127	0.000208967	0.0102781	3.70792	RUBCNL
ENSG00000102854	7.07221	2.08371	0.993202	0.00139622	0.034818	3.19543	MSLN
ENSG00000102879	364.651	1.49464	0.470023	8.86934e-05	0.00608436	3.91961	CORO1A
ENSG00000102962	39.7907	2.86846	0.918052	0.000169589	0.00896778	3.76048	CCL22
ENSG00000103313	31.867	1.04766	0.533476	0.00160339	0.0378221	3.15529	MEFV
ENSG00000103485	97.6955	1.32041	0.356063	1.2075e-05	0.00165138	4.37623	QPRT
ENSG00000104783	26.4438	1.80474	0.615227	0.000196276	0.00989546	3.72376	KCNN4
ENSG00000104814	96.2446	1.81178	0.378391	1.21872e-07	6.26069e-05	5.29067	MAP4K1
ENSG00000104894	180.732	1.94913	0.44162	8.03603e-07	0.000221154	4.93449	CD37
ENSG00000104974	20.6094	1.0928	0.50875	0.00109114	0.0298252	3.26591	LILRA1
ENSG00000105122	147.75	1.22451	0.408173	0.000138968	0.00797154	3.81	RASAL3
ENSG00000105369	37.1066	3.56736	0.899036	0.000890046	0.0262419	3.32316	CD79A
ENSG00000105383	36.0905	1.37694	0.462024	0.000151615	0.00838546	3.78841	CD33
ENSG00000105851	169.69	1.11887	0.500349	0.00107289	0.029691	3.27068	PIK3CG
ENSG00000106236	2065.99	-2.26894	0.698318	1.46555e-05	0.00184125	-4.3338	NPTX2
ENSG00000106538	273.947	1.64394	0.54274	0.000152057	0.00838927	3.78769	RARRES2
ENSG00000106952	40.6364	1.9319	0.549089	2.94299e-05	0.00292031	4.17783	TNFSF8
ENSG00000107317	155.375	2.18429	0.627496	4.01519e-05	0.00355629	4.1066	PTGDS
ENSG00000108342	9.27797	2.95149	0.953088	0.000152453	0.00839106	3.78704	CSF3
ENSG00000108405	54.5349	2.17958	0.467368	2.33098e-07	9.45354e-05	5.1708	P2RX1
ENSG00000109943	13.5568	1.60539	0.721774	0.00122757	0.0321014	3.2324	CRTAM
ENSG00000110665	20.0452	2.91678	0.609091	1.54462e-07	7.43895e-05	5.24716	C11orf21
ENSG00000110719	443.657	1.43412	0.354651	3.36257e-06	0.000637152	4.64733	TCIRG1
ENSG00000110777	68.1148	1.64992	0.746495	0.00132672	0.0337773	3.21014	POU2AF1
ENSG00000110848	162.364	1.73579	0.611172	0.00028115	0.0124987	3.63208	CD69
ENSG00000110934	109.736	1.35556	0.437034	0.000105714	0.00679693	3.87709	BIN2
ENSG00000111404	11.3149	1.98701	0.95253	0.00164472	0.0385032	3.14786	RERGL
ENSG00000111796	63.453	2.9243	0.728944	6.43789e-06	0.00106303	4.51147	KLRB1
ENSG00000112195	11.5294	1.38558	0.808917	0.00247633	0.0493068	3.02622	TREML2
ENSG00000112297	301.777	1.48836	0.349954	1.41285e-06	0.000357612	4.82318	CRYBG1
ENSG00000113262	28.0408	1.82849	0.803995	0.0011669	0.0311491	3.24685	GRM6
ENSG00000113263	126.908	2.65819	0.512118	2.17849e-08	1.93693e-05	5.59719	ITK
ENSG00000114268	999.812	-1.49012	0.573742	0.000138431	0.00796046	-3.81096	PFKFB4
ENSG00000114771	15.9135	2.13922	1.0697	0.00211649	0.0446124	3.07338	AADAC
ENSG00000114948	507.613	1.1578	0.491386	0.00082733	0.0249679	3.34349	ADAM23
ENSG00000115165	164.328	2.3114	0.482431	1.52794e-07	7.43895e-05	5.24916	CYTIP
ENSG00000115361	16.1902	1.68373	0.858541	0.00209883	0.044431	3.07588	ACADL
ENSG00000115386	584.284	3.5216	1.5842	0.00222523	0.0462596	3.0584	REG1A
ENSG00000115705	18.3888	1.66058	0.753965	0.0012187	0.0319851	3.23447	TPO
ENSG00000116183	839.789	1.88887	0.688979	2.22287e-05	0.00238612	4.24124	PAPPA2
ENSG00000116194	105.419	1.69231	0.563543	0.000167757	0.00893558	3.76319	ANGPTL1
ENSG00000116824	90.6276	2.75456	0.719919	1.30927e-05	0.00171968	4.35855	CD2
ENSG00000117013	11.206	1.97186	0.752472	0.000426418	0.0164406	3.52317	KCNQ4
ENSG00000117090	35.201	2.87337	0.53764	9.55096e-09	1.29876e-05	5.73852	SLAMF1
ENSG00000117091	123.64	2.51631	0.481094	1.65724e-08	1.66567e-05	5.64444	CD48
ENSG00000117525	779.349	1.82876	0.439564	2.42015e-06	0.000522865	4.71474	F3
ENSG00000117560	17.3263	5.55741	0.7755	1.58643e-13	7.33469e-10	7.3797	FASLG
ENSG00000119535	147.395	1.28731	0.547495	0.000868618	0.0258428	3.32995	CSF3R
ENSG00000120280	37.9781	1.20316	0.476804	0.000522449	0.0188122	3.46897	TASL
ENSG00000120498	5.15067	1.52104	0.814469	0.00178824	0.04084	3.12332	TEX11
ENSG00000120903	60.8127	-3.76465	1.32671	0.000860614	0.0257039	-3.33253	CHRNA2
ENSG00000121005	242.517	1.13025	0.51605	0.00121897	0.0319851	3.2344	CRISPLD1
ENSG00000121807	42.1696	1.94033	0.743387	0.000550182	0.0195972	3.45505	CCR2
ENSG00000121895	36.9336	1.62767	0.459391	2.24468e-05	0.00238612	4.23905	TMEM156
ENSG00000122025	25.4148	2.75186	0.612528	6.23286e-07	0.000182386	4.98386	FLT3
ENSG00000122122	154.433	1.56546	0.467735	5.11445e-05	0.00422253	4.05033	SASH3
ENSG00000122188	37.5126	1.1586	0.489226	0.000741894	0.0233966	3.37361	LAX1
ENSG00000122224	38.9004	2.4372	0.527076	3.28168e-07	0.000122359	5.10651	LY9
ENSG00000122420	155.403	1.55064	0.614095	0.000632931	0.0214224	3.4171	PTGFR
ENSG00000122870	481.111	1.2679	0.418929	0.000134333	0.00782053	3.81838	BICC1
ENSG00000123329	131.148	1.49457	0.403667	1.334e-05	0.00172462	4.35445	ARHGAP9
ENSG00000123612	477.718	-1.79193	0.543902	1.57059e-05	0.00192673	-4.31855	ACVR1C
ENSG00000124256	25.9351	1.18626	0.584683	0.0015055	0.0365959	3.17362	ZBP1
ENSG00000124813	178.57	1.73828	0.372294	2.3241e-07	9.45354e-05	5.17135	RUNX2
ENSG00000125735	27.4004	1.71042	0.489193	2.54145e-05	0.00258814	4.21109	TNFSF14
ENSG00000125910	23.927	1.41252	0.584662	0.000664681	0.0218569	3.40375	S1PR4
ENSG00000126106	241.095	-1.0699	0.249583	4.96511e-07	0.000159414	-5.02766	TMEM53
ENSG00000126545	26.365	2.90543	0.825984	3.25495e-05	0.00307121	4.15485	CSN1S1
ENSG00000127074	15.8822	2.31549	0.515214	5.98391e-07	0.000182013	4.99174	RGS13
ENSG00000127084	119.535	1.866	0.494909	1.17026e-05	0.00161994	4.38306	FGD3
ENSG00000127152	72.6837	2.34118	0.559306	2.46786e-06	0.00052339	4.71077	BCL11B
ENSG00000127418	73.1881	1.10014	0.391297	0.000223223	0.0107729	3.69117	FGFRL1
ENSG00000127951	941.069	1.13354	0.459688	0.000616984	0.0210056	3.42404	FGL2
ENSG00000128340	176.897	1.7335	0.514847	5.11089e-05	0.00422253	4.0505	RAC2
ENSG00000128383	17.5976	1.5532	0.581437	0.000379018	0.015291	3.55428	APOBEC3A
ENSG00000128383	17.5976	1.5532	0.581437	0.000379018	0.015291	3.55428	APOBEC3A_B
ENSG00000128438	12.2725	3.06877	1.1441	0.000598475	0.0205266	3.4323
ENSG00000128815	244.957	2.2787	0.46533	8.99114e-08	5.20838e-05	5.34602	WDFY4
ENSG00000130234	158.886	2.36633	0.611418	9.52659e-06	0.00137641	4.42765	ACE2
ENSG00000130598	9.70796	2.40232	1.03032	0.00119274	0.031584	3.24061	TNNI2
ENSG00000131401	76.632	2.16238	0.671252	9.5996e-05	0.00635857	3.9005
ENSG00000132185	16.2151	4.86793	0.946523	5.53885e-08	3.91201e-05	5.43308	FCRLA
ENSG00000132465	405.72	2.43024	0.732781	7.78822e-05	0.005574	3.95083	JCHAIN
ENSG00000132514	77.1052	1.79941	0.4856	1.45066e-05	0.00184125	4.33605	CLEC10A
ENSG00000132517	6.61997	1.71851	0.743249	0.000878718	0.0260427	3.32673	SLC52A1
ENSG00000133067	13.0815	2.15005	0.784219	0.000292301	0.0128219	3.62203	LGR6
ENSG00000133110	11842.9	1.53446	0.527523	0.000213047	0.0104123	3.70302	POSTN
ENSG00000134061	48.8835	1.54453	0.589618	0.000459372	0.0172883	3.50339	CD180
ENSG00000134201	61.8794	1.44387	0.654716	0.00131083	0.0335029	3.2136	GSTM5
ENSG00000134242	90.4718	1.7092	0.550349	0.000119646	0.00731709	3.84685	PTPN22
ENSG00000134516	368.787	1.4568	0.450673	7.38099e-05	0.00541815	3.96366	DOCK2
ENSG00000134873	70.4588	3.34637	0.973903	6.63392e-05	0.00502808	3.98905	CLDN10
ENSG00000135083	112.08	-1.76304	0.642104	9.00579e-05	0.00609527	-3.91593	CCNJL
ENSG00000135426	55.5642	2.40841	0.602766	5.85235e-06	0.000994771	4.53165	TESPA1
ENSG00000136250	163.012	1.4693	0.50293	0.00019648	0.00989546	3.7235	AOAH
ENSG00000136449	40.924	1.23064	0.447434	0.000274922	0.0122691	3.63785	MYCBPAP
ENSG00000136490	195.167	1.40999	0.301341	1.82886e-07	8.28975e-05	5.21594	LIMD2
ENSG00000137078	12.6018	3.60118	0.849783	2.7712e-06	0.000552257	4.68709	SIT1
ENSG00000137265	44.2715	2.1866	0.534055	3.1514e-06	0.000607091	4.6607	IRF4
ENSG00000137841	259.922	1.77359	0.401942	7.62897e-07	0.000212578	4.94463	PLCB2
ENSG00000138079	140.127	1.64846	0.62856	0.000489551	0.0179349	3.48641	SLC3A1
ENSG00000138316	50.0824	1.09701	0.570435	0.00199586	0.043363	3.09085	ADAMTS14
ENSG00000138964	234.233	1.53815	0.454154	4.3658e-05	0.00380846	4.08722	PARVG
ENSG00000139193	27.0065	1.9285	0.777666	0.000745601	0.023432	3.37224	CD27
ENSG00000140090	37.7344	1.99458	0.579534	4.09021e-05	0.00359066	4.10232	SLC24A4
ENSG00000140092	597.548	1.35597	0.567001	0.000822507	0.0248548	3.34511	FBLN5
ENSG00000140254	38.8932	1.78077	0.45526	6.1862e-06	0.00104384	4.51992	DUOXA1
ENSG00000140274	96.9609	2.29183	1.00684	0.00147407	0.0362138	3.17974	DUOXA2
ENSG00000140279	898.079	2.76643	0.755016	2.49944e-05	0.00256798	4.21485	DUOX2
ENSG00000140368	53.5219	2.17276	0.484954	5.97146e-07	0.000182013	4.99214	PSTPIP1
ENSG00000140443	4220.64	1.55968	0.562241	0.000323074	0.0136287	3.59606	IGF1R
ENSG00000140538	140.6	1.85745	0.550087	5.08191e-05	0.00422253	4.05183	NTRK3
ENSG00000140678	381.883	1.85776	0.392407	1.75236e-07	8.10184e-05	5.22386	ITGAX
ENSG00000140835	48.1367	3.69143	1.10479	0.000104241	0.00676894	3.8805	CHST4
ENSG00000141506	145.547	1.62162	0.385533	1.7937e-06	0.000427474	4.77538	PIK3R5
ENSG00000141524	355.507	1.01146	0.42986	0.00077101	0.0240208	3.363	TMC6
ENSG00000142102	377.085	1.66571	0.491126	4.53049e-05	0.00392252	4.07861	PGGHG
ENSG00000142156	6636.15	1.62063	0.392563	2.60036e-06	0.000536609	4.7001	COL6A1
ENSG00000142173	6944.24	1.36081	0.389684	2.93303e-05	0.00292031	4.17861	COL6A2
ENSG00000142347	282.976	1.19756	0.387233	0.000105153	0.00679002	3.87838	MYO1F
ENSG00000142512	147.568	1.19451	0.446785	0.000365234	0.0148646	3.56401	SIGLEC10
ENSG00000142606	6.60038	1.27722	0.697974	0.0016202	0.0380916	3.15225	MMEL1
ENSG00000142789	178.567	5.2825	1.35815	2.45486e-06	0.00052339	4.71184	CELA3A
ENSG00000142871	1797.94	1.30479	0.580736	0.0011484	0.0310134	3.2514	CCN1
ENSG00000143297	29.9848	2.2474	0.880103	0.00064439	0.0216203	3.41221	FCRL5
ENSG00000143382	69.1224	1.15394	0.3168	1.38182e-05	0.00177464	4.34673	ADAMTSL4
ENSG00000143851	78.3528	1.8155	0.478602	1.0514e-05	0.00149111	4.40632	PTPN7
ENSG00000144649	92.7918	1.3308	0.587325	0.00107965	0.0297477	3.2689	GASK1A
ENSG00000144668	717.405	1.16979	0.401203	0.000184068	0.00945577	3.73993	ITGA9
ENSG00000146192	212.972	1.86367	0.352977	1.02292e-08	1.31372e-05	5.72688	FGD2
ENSG00000147138	26.9428	3.49935	0.631883	3.79747e-09	5.85241e-06	5.89278	GPR174
ENSG00000147168	77.0125	1.82947	0.475089	8.19679e-06	0.00125813	4.45998	IL2RG
ENSG00000147443	65.5766	1.36245	0.409891	4.76512e-05	0.00404982	4.06686	DOK2
ENSG00000147647	14.7901	2.48426	0.598373	2.06051e-06	0.000466989	4.7474	DPYS
ENSG00000147697	42.7942	1.58562	0.698568	0.00113953	0.0308856	3.2536	GSDMC
ENSG00000148483	275.87	2.09821	0.692842	0.000180219	0.00933586	3.74524	TMEM236
ENSG00000148735	59.3153	2.36144	0.889447	0.000563623	0.019892	3.44854	PLEKHS1
ENSG00000149451	96.0904	2.06656	0.668743	0.000142527	0.00812722	3.80374	ADAM33
ENSG00000149506	58.5118	1.08119	0.530242	0.00159529	0.0377466	3.15677	ZP1
ENSG00000150782	76.6282	1.01752	0.573191	0.00251389	0.0498401	3.02166	IL18
ENSG00000151650	36.5764	1.70126	0.474074	2.12486e-05	0.00235026	4.25135	VENTX
ENSG00000152229	139.687	1.07784	0.434559	0.000567083	0.0199532	3.44689	PSTPIP2
ENSG00000152527	577.706	1.27651	0.357644	2.11647e-05	0.00235026	4.25224	PLEKHH2
ENSG00000152672	31.2436	1.46917	0.731016	0.00179883	0.0408483	3.12158	CLEC4F
ENSG00000153283	102.468	2.34665	0.514267	4.67007e-07	0.000154248	5.03939	CD96
ENSG00000153563	112.297	2.01516	0.471307	1.45485e-06	0.000361633	4.81734	CD8A
ENSG00000153898	35.4564	2.49527	0.679612	1.90687e-05	0.00218224	4.27553	MCOLN2
ENSG00000154175	568.722	1.5269	0.46569	6.53473e-05	0.00496919	3.99262	ABI3BP
ENSG00000154451	108.536	1.3926	0.478869	0.000196096	0.00989546	3.72399	GBP5
ENSG00000155066	91.6233	1.38933	0.571928	0.000735829	0.0233347	3.37587	PROM2
ENSG00000155926	332.683	1.1039	0.553695	0.00180929	0.0409251	3.11987	SLA
ENSG00000156140	46.7717	1.28786	0.549684	0.000872354	0.0259206	3.32875	ADAMTS3
ENSG00000156463	60.403	5.69772	0.819019	1.10679e-12	3.65509e-09	7.11653	SH3RF2
ENSG00000156486	21.6003	1.52244	0.543252	4.4797e-10	1.15064e-06	6.23632	KCNS2
ENSG00000156738	143.604	4.59415	0.789148	1.18896e-09	2.74851e-06	6.08173	MS4A1
ENSG00000157368	64.6507	2.37347	0.626163	1.27609e-05	0.00169536	4.36417	IL34
ENSG00000157551	108.474	1.85676	0.63225	0.000211853	0.0103759	3.70445	KCNJ15
ENSG00000158050	54.0476	2.27342	0.561885	4.09916e-06	0.000752066	4.60629	DUSP2
ENSG00000158481	62.242	2.79586	0.562739	7.27628e-08	4.80588e-05	5.38421	CD1C
ENSG00000158485	5.82691	2.83575	0.921924	0.000183849	0.00945577	3.74023	CD1B
ENSG00000158488	76.8483	4.38049	1.02851	3.74408e-06	0.000692414	4.62511	CD1E
ENSG00000158516	82.7352	4.70703	0.91747	3.28903e-16	3.80163e-12	8.16223	CPA2
ENSG00000158517	46.861	1.31107	0.486233	0.000321596	0.0135911	3.59725	NCF1
ENSG00000159339	14.0444	1.59253	0.709323	0.00113965	0.0308856	3.25357	PADI4
ENSG00000159450	87.7091	1.79027	0.692031	0.000585863	0.0203049	3.43808	TCHH
ENSG00000160180	6933.65	-2.52173	1.05566	0.000130881	0.00777781	-3.8248	TFF3
ENSG00000160185	28.7904	1.49604	0.648583	0.00095523	0.0274652	3.30339	UBASH3A
ENSG00000160221	240.504	-2.75827	0.792439	5.36657e-06	0.000932775	-4.54992	GATD3
ENSG00000160593	225.644	1.93813	0.396988	8.24681e-08	5.01688e-05	5.36164	JAML
ENSG00000160654	51.6979	2.33185	0.565504	3.11728e-06	0.000605564	4.66294	CD3G
ENSG00000160791	62.3075	1.27816	0.591701	0.00132048	0.0336556	3.21149	CCR5
ENSG00000161055	22.5714	3.05865	0.784854	9.14169e-06	0.00134604	4.43654	SCGB3A1
ENSG00000161405	115.219	3.12082	0.554983	2.35386e-09	4.53452e-06	5.97129	IKZF3
ENSG00000161929	123.502	1.71286	0.332493	1.8759e-08	1.80688e-05	5.62307	SCIMP
ENSG00000162591	219.365	1.3209	0.53887	0.000695594	0.0226161	3.39131	MEGF6
ENSG00000162630	302.13	-2.36043	0.611601	1.70342e-06	0.000410187	-4.78576	B3GALT2
ENSG00000162676	43.8367	1.63066	0.368449	4.63548e-07	0.000154248	5.04082	GFI1
ENSG00000162692	616.928	1.50491	0.521212	0.000224689	0.0108211	3.68951	VCAM1
ENSG00000162711	169.392	1.65129	0.60937	0.000394691	0.0157041	3.54361	NLRP3
ENSG00000162739	57.4121	3.18112	0.679754	3.33562e-07	0.000122396	5.10342	SLAMF6
ENSG00000162894	105.611	2.28496	0.499938	4.21672e-07	0.000147694	5.0589	FCMR
ENSG00000162897	4.33831	2.42838	1.28153	0.00241016	0.0486244	3.0344	FCAMR
ENSG00000163362	48.2921	2.21665	0.761573	0.000249605	0.0114714	3.66266	INAVA
ENSG00000163508	21.9387	2.59461	0.735306	3.66664e-05	0.00336356	4.12754	EOMES
ENSG00000163519	18.7354	2.70631	0.881532	0.000172161	0.00901378	3.75671	TRAT1
ENSG00000163564	39.2705	2.57977	0.703335	2.25018e-05	0.00238612	4.2385	PYHIN1
ENSG00000163599	27.6373	2.36999	0.701852	6.23698e-05	0.00490409	4.00366	CTLA4
ENSG00000163600	14.7616	2.57396	0.813178	0.00012192	0.00741689	3.84223	ICOS
ENSG00000163606	45.1222	1.90843	0.592171	8.4608e-05	0.00586082	3.93096	CD200R1
ENSG00000163687	85.6787	2.0122	0.58371	3.75657e-05	0.00339486	4.12196	DNASE1L3
ENSG00000164161	76.5424	2.05254	0.565354	2.13528e-05	0.00235054	4.25025	HHIP
ENSG00000164220	158.802	1.76025	0.749859	0.0010628	0.0295653	3.27335	F2RL2
ENSG00000164430	91.8494	1.08801	0.4487	0.000649711	0.0217431	3.40997	CGAS
ENSG00000164691	107.529	1.90195	0.474198	4.50062e-06	0.00081282	4.58681	TAGAP
ENSG00000164920	57.2689	2.95456	0.556882	1.31856e-08	1.56335e-05	5.68364	OSR2
ENSG00000165023	1057.61	-1.89895	0.617299	3.01804e-05	0.00295996	-4.1721	DIRAS2
ENSG00000165071	57.6282	1.54823	0.445234	3.02389e-05	0.00295996	4.17166	TMEM71
ENSG00000165125	73.0361	2.29246	1.08851	0.00202925	0.0437676	3.08592	TRPV6
ENSG00000165376	113.607	2.94267	0.94905	0.000178438	0.00929044	3.74774	CLDN2
ENSG00000166482	631.579	1.78295	0.833523	0.00172679	0.0399182	3.13359	MFAP4
ENSG00000166825	299.07	1.93188	0.536916	2.36537e-05	0.00247422	4.22728	ANPEP
ENSG00000167208	62.5729	1.62191	0.569355	0.000257732	0.0116823	3.65445	SNX20
ENSG00000167261	48.8524	1.87119	0.481999	6.77319e-06	0.00110265	4.50069	DPEP2
ENSG00000167286	33.2213	1.99357	0.697005	0.000272545	0.0121865	3.64009	CD3D
ENSG00000167483	101.188	1.35878	0.701814	0.00215168	0.0450139	3.06846	NIBAN3
ENSG00000167613	380.726	1.3002	0.381483	3.80538e-05	0.00340396	4.11899	LAIR1
ENSG00000167741	31.9669	4.42821	1.36084	0.000150848	0.00838256	3.78967	GGT6
ENSG00000167895	173.595	2.39578	0.466008	2.60685e-08	2.15223e-05	5.56598	TMC8
ENSG00000167984	168.112	1.33196	0.450994	0.000169553	0.00896778	3.76053	NLRC3
ENSG00000167992	54.217	1.07373	0.432234	0.000541275	0.0193097	3.45945	VWCE
ENSG00000168079	83.3702	3.92446	0.790494	1.03581e-07	5.44934e-05	5.32033	SCARA5
ENSG00000168229	36.7411	2.87683	0.660282	1.29324e-06	0.000337853	4.84079	PTGDR
ENSG00000168421	100.64	1.42975	0.519331	0.000311461	0.0132842	3.60558	RHOH
ENSG00000168477	1086.83	1.10711	0.557987	0.00186225	0.0415495	3.11136	TNXB
ENSG00000168685	506.813	2.3891	0.667721	3.04742e-05	0.00295996	4.16989	IL7R
ENSG00000168702	125.733	-2.69305	0.991026	0.00198731	0.043218	-3.09212	LRP1B
ENSG00000168754	7.5137	1.79767	0.843788	0.00131304	0.0335029	3.21311	FAM178B
ENSG00000168925	390.215	2.70155	1.27919	6.32695e-05	0.00492458	4.00027	CTRB1
ENSG00000168928	75.2367	2.88763	0.817899	3.00206e-06	0.000588124	4.67068	CTRB2
ENSG00000169026	56.5447	1.11984	0.362081	8.91986e-05	0.00608917	3.91824	SLC49A3
ENSG00000169403	175.355	1.14688	0.465663	0.000631236	0.0213963	3.41783	PTAFR
ENSG00000169442	119.89	3.7296	0.729554	5.00397e-08	3.73151e-05	5.45117	CD52
ENSG00000169508	179.655	1.54248	0.775173	0.00214713	0.0450139	3.06909	GPR183
ENSG00000169752	68.4937	2.17459	0.795592	0.000418164	0.0163013	3.52835	NRG4
ENSG00000170190	43.5143	1.18995	0.460984	0.000448823	0.0170369	3.50958	SLC16A5
ENSG00000170425	103.601	-2.43084	1.4069	0.000467523	0.0174037	-3.49871	ADORA2B
ENSG00000171101	13.8401	1.67668	0.607346	0.000291568	0.012814	3.62268
ENSG00000171596	39.7325	1.41166	0.47554	0.000161911	0.00870443	3.77205	NMUR1
ENSG00000171608	271.759	1.13368	0.348506	5.97938e-05	0.00478288	4.01362	PIK3CD
ENSG00000171747	119.862	1.79538	0.655222	0.000372069	0.0150897	3.55914	LGALS4
ENSG00000171777	48.2613	1.48402	0.410947	1.82135e-05	0.00212647	4.28574	RASGRP4
ENSG00000172005	13.4424	5.3959	0.873124	7.67219e-11	2.21697e-07	6.50689	MAL
ENSG00000172020	169.633	-2.76278	0.999334	5.07314e-05	0.00422253	-4.05223	GAP43
ENSG00000172116	15.8873	1.97574	0.734145	0.000392502	0.0156974	3.54507	CD8B
ENSG00000172156	40.0603	2.36813	0.992323	0.00115234	0.0310473	3.25042	CCL11
ENSG00000172197	171.907	1.46008	0.403717	1.84297e-05	0.0021302	4.28311	MBOAT1
ENSG00000172215	40.6604	2.24209	0.760057	0.000231783	0.0110023	3.68159	CXCR6
ENSG00000172349	386.845	1.11145	0.56586	0.00189411	0.0418206	3.10635	IL16
ENSG00000172578	179.531	1.42165	0.387678	1.50932e-05	0.00187586	4.32732	KLHL6
ENSG00000172673	61.0519	4.12786	0.936493	1.53649e-06	0.000373885	4.80643	THEMIS
ENSG00000172752	300.412	4.21732	0.918219	7.63246e-07	0.000212578	4.94454	COL6A5
ENSG00000173110	294.587	1.73656	0.573969	0.000160477	0.00870443	3.77427	HSPA6
ENSG00000173200	421.094	2.18532	0.705687	0.000149692	0.00837876	3.79158	PARP15
ENSG00000173559	431.086	1.84449	0.363585	3.14949e-08	2.42689e-05	5.53292	NABP1
ENSG00000173578	14.8201	1.76766	0.75193	0.000835826	0.0251358	3.34065	XCR1
ENSG00000173762	40.5878	1.42629	0.733588	0.00215399	0.0450214	3.06814	CD7
ENSG00000174123	64.9513	2.33935	0.583528	5.27315e-06	0.000923481	4.55362	TLR10
ENSG00000174130	81.7865	1.3706	0.445924	0.000115184	0.00711446	3.85615	TLR6
ENSG00000174175	333.841	1.11902	0.502239	0.00109879	0.0299536	3.26393	SELP
ENSG00000174255	10.1708	1.58764	0.626499	0.000461966	0.0173084	3.50189	ZNF80
ENSG00000174326	218.842	1.1653	0.497408	0.000847674	0.0254159	3.33674	SLC16A11
ENSG00000174567	300.549	-1.0378	0.441587	0.000326122	0.0137072	-3.59361	GOLT1A
ENSG00000174885	5.74275	1.29873	0.77116	0.00234062	0.0476303	3.04322	NLRP6
ENSG00000174946	38.7725	4.45088	0.78464	2.76535e-09	4.91743e-06	5.94495	GPR171
ENSG00000175287	54.3856	1.91383	0.455141	1.88551e-06	0.000444768	4.76532	PHYHD1
ENSG00000175463	84.5828	2.41331	0.472291	2.84973e-08	2.27163e-05	5.55043	TBC1D10C
ENSG00000175591	11.9505	1.48114	0.627716	0.000746028	0.023432	3.37208	P2RY2
ENSG00000176125	64.4651	1.04393	0.307726	3.44852e-05	0.0032275	4.14163	UFSP1
ENSG00000176383	132.256	-1.21541	1.03254	0.00164065	0.0384653	-3.14858	B3GNT4
ENSG00000176826	691.356	-3.73641	0.952528	6.99032e-07	0.0001995	-4.96163
ENSG00000177108	158.501	-1.22664	1.45356	0.00187912	0.0416089	-3.1087	ZDHHC22
ENSG00000177181	324.05	-1.11606	0.31606	9.84157e-06	0.00141309	-4.42063	RIMKLA
ENSG00000177363	36.7799	2.01237	0.609267	6.75384e-05	0.00508562	3.98479	LRRN4CL
ENSG00000177455	18.8692	3.78236	0.984509	1.57526e-05	0.00192673	4.31789	CD19
ENSG00000178199	43.4512	1.49078	0.404906	1.18347e-05	0.00162846	4.38061	ZC3H12D
ENSG00000179583	525.491	1.7794	0.394286	4.78104e-07	0.000155667	5.0349	CIITA
ENSG00000179751	4.24153	7.20572	0.890244	1.98815e-05	0.00225295	4.26622	SYCN
ENSG00000179915	2496.7	-1.23049	0.297132	8.22773e-07	0.000223765	-4.92989	NRXN1
ENSG00000180096	62.6074	1.67342	0.416291	3.54295e-06	0.000665874	4.63654	SEPTIN1
ENSG00000180210	161.654	-2.21899	0.711141	2.24648e-05	0.00238612	-4.23887	F2
ENSG00000180448	346.631	1.13795	0.414879	0.000294008	0.0128723	3.62052	ARHGAP45
ENSG00000181847	26.6125	3.04682	0.710326	1.97492e-06	0.000456341	4.75597	TIGIT
ENSG00000182379	1455.33	-2.55531	1.14794	0.000180522	0.00933586	-3.74482	NXPH4
ENSG00000182487	18.1774	1.51929	0.669212	0.00101262	0.0286521	3.287
ENSG00000182866	69.1852	2.19253	0.611977	2.66593e-05	0.00269119	4.20027	LCK
ENSG00000183484	49.5953	1.65476	0.456727	1.97226e-05	0.00224594	4.26801	GPR132
ENSG00000183813	35.7248	2.23608	0.538367	2.58454e-06	0.000536609	4.70134	CCR4
ENSG00000183918	28.1886	2.51568	0.73488	4.7642e-05	0.00404982	4.0669	SH2D1A
ENSG00000184058	23.1854	2.55257	0.589438	1.31488e-06	0.000337853	4.83749	TBX1
ENSG00000184292	101.654	2.10181	1.04042	0.00242264	0.0486569	3.03284	TACSTD2
ENSG00000184601	6.01819	3.21386	1.18328	6.23592e-05	0.00490409	4.0037	C14orf180
ENSG00000184956	668.173	4.569	1.37038	0.000133311	0.00782053	3.82026	MUC6
ENSG00000185070	735.984	1.23867	0.567268	0.00126251	0.0327927	3.22437	FLRT2
ENSG00000185215	807.61	1.20504	0.453644	0.000393566	0.0156974	3.54436	TNFAIP2
ENSG00000185437	51.0504	-1.05094	0.429122	0.000254914	0.011609	-3.65727	SH3BGR
ENSG00000185652	11.0197	1.6523	0.596538	0.0002606	0.0117432	3.65161	NTF3
ENSG00000185666	38.8196	-1.76149	0.911871	0.000514094	0.0186274	-3.4733	SYN3
ENSG00000185811	265.489	2.06676	0.454814	4.65014e-07	0.000154248	5.04021	IKZF1
ENSG00000185862	162.348	1.47249	0.483404	0.000134166	0.00782053	3.81868	EVI2B
ENSG00000186265	40.4391	1.24907	0.545154	0.000846787	0.0254159	3.33703	BTLA
ENSG00000186517	244.304	1.26011	0.404997	0.00010019	0.0065798	3.89013	ARHGAP30
ENSG00000186854	36.7828	1.64793	0.647303	0.000580233	0.0202517	3.44069	TRABD2A
ENSG00000186854	36.7828	1.64793	0.647303	0.000580233	0.0202517	3.44069	LOC105374836
ENSG00000186891	8.93487	2.43792	0.685897	2.80017e-05	0.00281441	4.18914	TNFRSF18
ENSG00000186998	93.0942	1.00249	0.491326	0.00153137	0.0368757	3.16867	EMID1
ENSG00000187796	69.1523	1.15335	0.366603	8.05775e-05	0.00563638	3.94268	CARD9
ENSG00000187848	7.26708	3.07966	1.15331	0.000725225	0.0233087	3.37986	P2RX2
ENSG00000188282	11.6439	1.21465	0.67607	0.00209422	0.0444147	3.07653	RUFY4
ENSG00000188404	169.464	2.25565	0.732341	0.000161857	0.00870443	3.77213	SELL
ENSG00000188525	10.3636	1.53894	0.692209	0.00120398	0.0316997	3.23794
ENSG00000188676	9.34509	2.05668	0.834196	0.000806644	0.0246489	3.3505	IDO2
ENSG00000188803	43.4837	2.19594	0.599496	2.10451e-05	0.00235024	4.2535	SHISA6
ENSG00000188822	39.9375	2.23946	0.858259	0.000593718	0.0204529	3.43447	CNR2
ENSG00000188897	32.1875	1.10716	0.39528	0.000218066	0.0105682	3.69711	LOC400499
ENSG00000188910	6.50029	2.54956	1.26013	0.00222859	0.0462878	3.05795	GJB3
ENSG00000189292	28.1382	3.98812	0.793239	7.59998e-08	4.81396e-05	5.37638	ALKAL2
ENSG00000189334	17.2235	2.61084	1.21324	0.00178382	0.0408283	3.12405	S100A14
ENSG00000196218	869.763	2.21342	0.747729	0.000231202	0.0110023	3.68223	RYR1
ENSG00000196408	10.3382	1.83179	0.66502	0.000203625	0.0100581	3.71448	NOXO1
ENSG00000196666	5.84824	2.72573	0.874685	8.03341e-05	0.00563638	3.9434	FAM180B
ENSG00000196735	846.244	1.09436	0.516532	0.00138026	0.0346769	3.19875	HLA-DQA1
ENSG00000197057	24.706	1.49613	0.753048	0.00192414	0.0423621	3.1017	DTHD1
ENSG00000197471	164.241	1.95888	0.357668	3.67365e-09	5.85241e-06	5.89826	SPN
ENSG00000197506	58.4744	1.38696	0.707968	0.00204394	0.0437676	3.08377	SLC28A3
ENSG00000197540	12.9669	1.74278	0.674263	0.000433559	0.0166765	3.51877	GZMM
ENSG00000197632	9.9093	2.502	1.13045	0.00144519	0.0357693	3.18547	SERPINB2
ENSG00000197670	4.52148	1.98067	0.867769	0.00104105	0.0292064	3.27919
ENSG00000198598	43.4056	1.38245	0.453643	0.000114052	0.00711446	3.85857	MMP17
ENSG00000198821	55.1271	1.09687	0.55564	0.00173776	0.0401318	3.13174	CD247
ENSG00000198851	95.9369	2.74585	0.717737	1.30879e-05	0.00171968	4.35863	CD3E
ENSG00000198959	2738.52	1.32839	0.522894	0.000554414	0.0197175	3.45299	TGM2
ENSG00000203392	16.7715	2.23788	0.57042	6.3441e-06	0.00106273	4.51458
ENSG00000204161	164.574	1.23586	0.440963	0.000259592	0.0117432	3.65261	TMEM273
ENSG00000204389	3585.14	1.43924	0.586921	0.000739109	0.0233415	3.37465	HSPA1A
ENSG00000204420	4.8086	1.41539	0.817617	0.00242925	0.0487051	3.03202	MPIG6B
ENSG00000204475	4.16781	2.75129	0.918099	0.000157372	0.00860038	3.77914	NCR3
ENSG00000204528	4.37716	2.65793	1.12427	0.00119566	0.031584	3.23991
ENSG00000204577	70.92	1.11521	0.29398	7.79418e-06	0.00120925	4.47076	LILRB3
ENSG00000204577	70.92	1.11521	0.29398	7.79418e-06	0.00120925	4.47076	LOC102725035
ENSG00000204577	70.92	1.11521	0.29398	7.79418e-06	0.00120925	4.47076	LOC107987425
ENSG00000204577	70.92	1.11521	0.29398	7.79418e-06	0.00120925	4.47076	LOC107987462
ENSG00000204632	371.463	-2.01306	1.04219	0.000416481	0.0162632	-3.52941	HLA-G
ENSG00000205037	4.93273	3.86665	0.817667	1.93345e-07	8.55984e-05	5.20562	LOC400553
ENSG00000205045	49.1246	1.23318	0.539277	0.000893607	0.0262818	3.32204	SLFN12L
ENSG00000205364	36.6778	1.69303	0.810583	0.00182008	0.0410886	3.11812	MT1M
ENSG00000205784	5.82665	1.41539	0.663169	0.0010478	0.0293243	3.27737	ARRDC5
ENSG00000206384	950.075	2.28879	0.957826	0.00114516	0.0309623	3.2522	COL6A6
ENSG00000211660	29.1892	3.14233	1.1179	0.00047035	0.0174528	3.4971	IGLV2-23
ENSG00000211689	11.9314	3.24756	0.72247	6.07718e-07	0.000182386	4.98875	TRGC1
ENSG00000211689	11.9314	3.24756	0.72247	6.07718e-07	0.000182386	4.98875	TARP
ENSG00000211694	4.44641	3.93438	0.92744	2.32603e-06	0.000507273	4.72281
ENSG00000211772	117.99	1.7329	0.720269	0.00090215	0.0263987	3.31939	TRBC2
ENSG00000211895	671.594	2.81263	0.780628	3.16993e-05	0.00300325	4.1609	IGHA1
ENSG00000211899	622.641	2.05513	0.803588	2.10757e-07	9.02236e-05	5.18959	IGHM
ENSG00000214140	33.8844	1.46058	0.362106	2.49496e-06	0.000524327	4.70854	PRCD
ENSG00000214514	16.3516	2.45469	0.529965	2.9032e-07	0.000113751	5.12962
ENSG00000214688	3.69283	1.7887	0.669972	0.000285046	0.0126476	3.62852	C10orf105
ENSG00000214787	47.3708	1.25737	0.41096	0.000109002	0.00690357	3.86963	MS4A4E
ENSG00000214894	5.8569	2.12417	0.927174	0.00115431	0.0310549	3.24994	LINC00243
ENSG00000220201	140.753	1.09861	0.352741	9.03542e-05	0.00609527	3.91513	ZGLP1
ENSG00000224238	9.06734	2.28239	0.686194	5.72704e-05	0.00466169	4.02378
ENSG00000224259	7.64279	1.802	0.70373	0.000557895	0.0198109	3.4513	LINC01133
ENSG00000224796	6.06035	2.59513	0.862292	0.000147423	0.00831216	3.79537	RPL32P1
ENSG00000225032	206.272	1.00618	0.350222	0.000187919	0.00958966	3.73473	LOC102723566
ENSG00000225177	18.0707	1.27401	0.659311	0.00187166	0.0416089	3.10988	LOC124900217
ENSG00000225217	91.1123	2.50819	0.513993	1.03721e-07	5.44934e-05	5.32008	HSPA7
ENSG00000225399	7.15219	1.00927	0.563806	0.00188092	0.0416089	3.10842
ENSG00000225670	15.4311	2.5014	0.922214	0.000441806	0.0168814	3.51376
ENSG00000225778	3.67815	2.43375	0.770012	8.77234e-05	0.00605344	3.92226	PROSER2-AS1
ENSG00000227039	29.8022	2.29827	0.538554	1.42321e-06	0.000357612	4.82173	ITGB2-AS1
ENSG00000227191	16.4396	2.57583	0.848729	0.00016935	0.00896778	3.76083	TRGC2
ENSG00000227507	41.9494	2.38496	0.708443	6.13613e-05	0.00485784	4.00751	LTB
ENSG00000228115	4.27357	2.28306	0.951466	0.000950465	0.0273964	3.30479
ENSG00000228172	10.2869	-1.18803	0.523104	0.000572385	0.0200786	-3.44437
ENSG00000228252	24.1406	1.96518	0.417999	2.15587e-07	9.06131e-05	5.18537
ENSG00000228784	20.1573	1.48516	0.592282	0.000540051	0.0193097	3.46006	LINC00954
ENSG00000228839	22.6731	1.36191	0.685337	0.00186188	0.0415495	3.11142	PIK3IP1-DT
ENSG00000229212	106.857	1.19458	0.521873	0.000962125	0.0276048	3.30137
ENSG00000229677	7.19002	1.61502	0.745841	0.00115054	0.0310351	3.25087	RPL17P28
ENSG00000230155	6.36363	3.19541	0.665094	7.13969e-08	4.80588e-05	5.38762
ENSG00000230587	23.6307	1.78651	0.584136	0.000134776	0.00782053	3.81756
ENSG00000230747	3.80708	2.44124	0.989641	0.000489488	0.0179349	3.48644
ENSG00000231181	10.106	1.47019	0.52652	0.000251332	0.011505	3.6609	RPL9P11
ENSG00000231475	12.3889	3.41255	0.918913	1.81656e-05	0.00212647	4.28632	IGHV4-30-2
ENSG00000231826	5.05032	2.3829	0.86399	0.00033323	0.0139552	3.588	LINC01819
ENSG00000232600	8.53983	1.31258	0.544848	0.000602425	0.020601	3.43052
ENSG00000233608	17.6194	1.34436	0.521859	0.000447445	0.0170125	3.51039	TWIST2
ENSG00000233609	3.78683	3.18801	0.831451	5.20489e-06	0.000918485	4.55635
ENSG00000234883	11.4823	1.19324	0.586118	0.00134756	0.0341199	3.20565	MIR155HG
ENSG00000235532	6.85784	2.58092	0.975216	0.000541235	0.0193097	3.45947	LINC00402
ENSG00000235568	110.394	1.01114	0.380345	0.000346791	0.014376	3.57758	NFAM1
ENSG00000235903	61.549	-3.24568	0.904361	4.23091e-06	0.000770125	-4.5997	CPB2-AS1
ENSG00000236393	8.8071	1.57251	0.837873	0.0024596	0.0490583	3.02827	LINC03099
ENSG00000237125	264.555	1.71267	0.821479	0.00187563	0.0416089	3.10925	HAND2-AS1
ENSG00000238121	15.4524	2.26992	0.538052	1.51358e-06	0.000372227	4.80943	LINC00426
ENSG00000240505	8.18462	2.75015	1.48598	0.00204274	0.0437676	3.08395	TNFRSF13B
ENSG00000240809	13.7157	-1.51823	0.515987	7.88833e-05	0.00560861	-3.94777	CAP1P1
ENSG00000241106	27.5734	2.36261	0.716545	7.38295e-05	0.00541815	3.96359	HLA-DOB
ENSG00000241717	16.4827	-1.8385	1.03094	0.000504321	0.0183597	-3.47845	VWFP1
ENSG00000242866	49.7899	1.13419	0.443782	0.000469363	0.0174442	3.49766	STRC
ENSG00000243708	220.588	1.34166	0.452001	0.000161834	0.00870443	3.77217	PLA2G4B
ENSG00000243709	31.698	2.53439	1.16264	0.00166074	0.0387009	3.14502	LEFTY1
ENSG00000243894	9.61304	1.34351	0.679275	0.00144902	0.0358255	3.18471	RPS3AP16
ENSG00000244682	81.9416	1.50777	0.423812	2.20865e-05	0.00238585	4.24268
ENSG00000244720	4.32015	4.16744	1.00827	1.99379e-06	0.000456341	4.75405
ENSG00000245164	53.4161	3.01157	0.66157	5.85789e-07	0.000182013	4.99584	LINC00861
ENSG00000246582	14.7739	2.00236	0.723086	0.000348982	0.0144256	3.57593	TNFRSF10A-DT
ENSG00000247774	51.6907	1.72069	0.449872	8.21811e-06	0.00125813	4.45942	PCED1B-AS1
ENSG00000247982	76.1371	1.44041	0.470377	0.000115281	0.00711446	3.85595	LINC00926
ENSG00000248144	78.5367	2.66219	0.768392	5.07614e-05	0.00422253	4.05209	ADH1C
ENSG00000248187	4.97612	2.08187	0.850802	0.000818503	0.0248312	3.34646	LOC124900778
ENSG00000249740	9.33265	1.68951	0.545883	7.93362e-05	0.00560861	3.9464	LINC01265
ENSG00000249859	104.367	1.15846	0.512088	0.00100145	0.0283708	3.29012	PVT1
ENSG00000254415	34.2451	1.26141	0.586428	0.00126488	0.0328173	3.22383	SIGLEC14
ENSG00000254512	6.36609	2.50256	1.04983	0.00068991	0.0224629	3.39356
ENSG00000254872	7.82161	3.6174	0.943357	8.62451e-06	0.00128628	4.44906	LINC02688
ENSG00000255408	289.103	-1.89815	0.600258	2.28387e-05	0.00241078	-4.23516	PCDHA3
ENSG00000255545	587.715	-2.26238	0.933878	0.000143324	0.00813267	-3.80236	B3GAT1-DT
ENSG00000257017	12.4713	1.55817	0.559062	0.000243554	0.0113742	3.66894	HP
ENSG00000257275	4.19838	2.72036	1.51261	0.00213362	0.0448391	3.07097
ENSG00000258498	53.3516	2.55767	0.756833	5.97556e-05	0.00478288	4.01377	DIO3OS
ENSG00000258811	8.17709	1.61333	0.78153	0.00155218	0.0369297	3.16475
ENSG00000259134	70.6054	1.24977	0.473643	0.000408319	0.0161077	3.53465	LINC00924
ENSG00000259659	11.3446	1.13803	0.338091	2.52948e-05	0.00258734	4.21215
ENSG00000259660	19.0668	1.89456	0.829103	0.00107374	0.029691	3.27046
ENSG00000259921	16.3782	1.10246	0.602229	0.0020268	0.0437676	3.08628
ENSG00000260249	9.82005	2.10913	0.667256	8.95801e-05	0.00609065	3.91721
ENSG00000260735	12.8584	2.1343	0.5833	1.54048e-05	0.00190435	4.32282	LOC100505915
ENSG00000261040	5.20648	3.93092	0.752181	1.58962e-08	1.66567e-05	5.6516
ENSG00000261487	12.2802	-1.81317	0.736363	0.000312733	0.0133139	-3.60452
ENSG00000264057	23.4114	1.05981	0.428893	0.000454097	0.0171806	3.50647
ENSG00000264727	10.669	1.71549	0.872309	0.00217484	0.0453753	3.06526
ENSG00000265206	27.3586	1.78436	0.552258	6.70343e-05	0.00506416	3.98657	MIR142HG
ENSG00000265728	13.9533	1.05039	0.594939	0.00235045	0.0477464	3.04196
ENSG00000267395	22.7226	1.10994	0.461329	0.000610828	0.0208267	3.42676	DM1-AS
ENSG00000267547	6.31545	3.54097	0.703871	2.56013e-08	2.15223e-05	5.56913
ENSG00000267554	9.23812	3.34187	0.719785	1.60269e-07	7.5611e-05	5.24035
ENSG00000268027	16.4985	2.37344	0.546226	8.52615e-07	0.000229185	4.92292
ENSG00000268388	58.2961	1.17563	0.652492	0.00251226	0.0498401	3.02186	FENDRR
ENSG00000268756	6.18799	2.83975	1.10387	0.000652372	0.0217469	3.40885
ENSG00000268758	39.6518	1.52602	0.54196	0.000270348	0.0121117	3.64217
ENSG00000269155	6.44878	2.58048	0.791463	9.94024e-05	0.00654668	3.89205	LOC441179
ENSG00000269404	68.3543	1.96373	0.829685	0.0010601	0.0295653	3.27407	SPIB

## Sheet: 6. ADM-1 probe correlation
probeID	ENSEMBL	RhoValCorr	pValCorr_adj	SYMBOL
cg00541683	ENSG00000142910	-0.669758	0.0076717	TINAGL1
cg00957516	ENSG00000162706	-0.607258	0.0236553	CADM3
cg01414687	ENSG00000121769	-0.662097	0.00953558	FABP3
cg02101693	ENSG00000083444	-0.616532	0.0216703	PLOD1
cg03167763	ENSG00000162543	-0.602823	0.0245518	UBXN10
cg14778711	ENSG00000177181	-0.601613	0.0249618	RIMKLA
cg15120085	ENSG00000142910	-0.631855	0.0166606	TINAGL1
cg24580782	ENSG00000131910	-0.703913	0.00237561	NR0B2
cg26050864	ENSG00000123689	-0.609274	0.0236092	G0S2
cg00146951	ENSG00000026025	-0.607661	0.0236553	VIM
cg23231163	ENSG00000196968	-0.605645	0.0238904	FUT11
cg02232751	ENSG00000134333	-0.732661	0.00196041	LDHA
cg03143849	ENSG00000129757	-0.770565	0.00107893	CDKN1C
cg08861826	ENSG00000134333	-0.631048	0.0166606	LDHA
cg11166108	ENSG00000134333	-0.762097	0.00107893	LDHA
cg13190306	ENSG00000134333	-0.687903	0.005266	LDHA
cg15700009	ENSG00000134333	-0.804032	0.000908043	LDHA
cg19631472	ENSG00000134333	-0.719355	0.00237561	LDHA
cg20429911	ENSG00000134333	-0.754435	0.00107893	LDHA
cg21799346	ENSG00000129757	-0.61129	0.0235202	CDKN1C
cg09104660	ENSG00000185633	-0.68871	0.005266	NDUFA4L2
cg23943268	ENSG00000133116	-0.627016	0.017495	KL
cg01099024	ENSG00000198732	-0.760081	0.00107893	SMOC1
cg09998189	ENSG00000198732	-0.797984	0.000908043	SMOC1
cg10979891	ENSG00000198732	-0.610081	0.0235202	SMOC1
cg12890903	ENSG00000205978	-0.680645	0.0062074	NYNRIN
cg00583733	ENSG00000149925	-0.655242	0.0114905	ALDOA
cg01944226	ENSG00000141526	-0.728629	0.00202832	SLC16A3
cg07651906	ENSG00000170425	-0.63695	0.0122753	ADORA2B
cg10183885	ENSG00000141526	-0.610484	0.0235202	SLC16A3
cg17980404	ENSG00000141753	-0.622581	0.0190348	IGFBP4
cg19284277	ENSG00000141526	-0.617339	0.0216263	SLC16A3
cg01941619	ENSG00000141434	-0.805242	0.000908043	MEP1B
cg04845466	ENSG00000157992	-0.647177	0.0122753	KRTCAP3
cg20102877	ENSG00000157992	-0.809677	0.000908043	KRTCAP3
cg26034919	ENSG00000157992	-0.700403	0.00419791	KRTCAP3
cg08443357	ENSG00000125775	-0.631048	0.0166606	SDCBP2
cg11841529	ENSG00000101017	-0.632661	0.0166606	CD40
cg16173067	ENSG00000125775	-0.627419	0.017495	SDCBP2
cg16686951	ENSG00000101017	-0.672581	0.00724334	CD40
cg17146570	ENSG00000124205	-0.677419	0.00665147	EDN3
cg22232207	ENSG00000101017	-0.650806	0.0119857	CD40
cg04585378	ENSG00000036828	-0.606048	0.0238904	CASR
cg02673944	ENSG00000164096	-0.758065	0.00107893	C4orf3
cg08660876	ENSG00000145428	-0.613973	0.0186152	RNF175
cg18483704	ENSG00000164096	-0.7	0.00419791	C4orf3
cg01305625	ENSG00000131435	-0.684274	0.00571557	PDLIM4
cg11348994	ENSG00000175426	-0.675	0.00693784	PCSK1
cg12564285	ENSG00000131435	-0.600806	0.0249618	PDLIM4
cg12921411	ENSG00000171992	-0.602823	0.0245518	SYNPO
cg14527110	ENSG00000072682	-0.627419	0.017495	P4HA2
cg15599668	ENSG00000171992	-0.731855	0.00196041	SYNPO
cg17178888	ENSG00000135083	-0.602823	0.0245518	CCNJL
cg25592413	ENSG00000113739	-0.722177	0.00237561	STC2
cg11034626	ENSG00000172426	-0.634677	0.0165384	RSPH9
cg00917003	ENSG00000181652	-0.61371	0.0225277	ATG9B
cg13316191	ENSG00000164649	-0.637097	0.0157997	CDCA7L
cg00799984	ENSG00000104419	-0.689516	0.005266	NDRG1
cg25232510	ENSG00000104419	-0.690323	0.005266	NDRG1
cg01813139	ENSG00000169692	-0.652823	0.0119093	AGPAT2
cg13487666	ENSG00000119408	-0.647177	0.0122753	NEK6
cg13662634	ENSG00000136859	-0.641532	0.0141991	ANGPTL2
cg14464245	ENSG00000169692	-0.614113	0.0225277	AGPAT2
cg19257550	ENSG00000107159	-0.608065	0.0236553	CA9
cg20610181	ENSG00000107159	-0.652016	0.0119093	CA9

## Sheet: 7. ADM-2 probe correlation
probeID	ENSEMBL	pValCorr	RhoValCorr	pValCorr_adj
cg00321850	ENSG00000235750	0.000296439	-0.616532	0.0397767
cg00541683	ENSG00000142910	5.78269e-05	-0.669758	0.0160036
cg15120085	ENSG00000142910	0.000190763	-0.631855	0.0320374
cg24580782	ENSG00000131910	9.94811e-06	-0.703913	0.00468257
cg26050864	ENSG00000123689	0.000362508	-0.609274	0.0445885
cg23231163	ENSG00000196968	0.000400174	-0.605645	0.0466308
cg02232751	ENSG00000134333	5.8416e-06	-0.732661	0.00369523
cg03143849	ENSG00000129757	1.70494e-06	-0.770565	0.00237277
cg08861826	ENSG00000134333	0.00019535	-0.631048	0.0320374
cg11166108	ENSG00000134333	2.14342e-06	-0.762097	0.00237277
cg13190306	ENSG00000134333	3.08727e-05	-0.687903	0.011392
cg13634736	ENSG00000021762	0.000161236	-0.6375	0.0314199
cg15700009	ENSG00000134333	9.34213e-07	-0.804032	0.00237277
cg19631472	ENSG00000134333	9.64944e-06	-0.719355	0.00468257
cg20429911	ENSG00000134333	2.71088e-06	-0.754435	0.00240076
cg21799346	ENSG00000129757	0.000342965	-0.61129	0.04339
cg00280812	ENSG00000167767	1.05749e-05	-0.716935	0.00468257
cg21882356	ENSG00000214274	0.000227627	-0.625806	0.0343894
cg19197212	ENSG00000205502	0.000232991	-0.625	0.0343894
cg07651906	ENSG00000170425	0.000116756	-0.63695	0.0246188
cg08686960	ENSG00000161281	4.71041e-05	-0.675806	0.014294
cg09307985	ENSG00000161281	0.000188505	-0.632258	0.0320374
cg24335895	ENSG00000161281	2.00079e-06	-0.764516	0.00237277
cg03483267	ENSG00000101311	0.000324359	-0.613306	0.0422429
cg22102703	ENSG00000157617	0.000255581	-0.621774	0.035366
cg04585378	ENSG00000036828	0.000395825	-0.606048	0.0466308
cg10173186	ENSG00000157150	0.000206616	-0.618798	0.0326749
cg01305625	ENSG00000131435	3.5104e-05	-0.684274	0.011957
cg11348994	ENSG00000175426	4.84215e-05	-0.675	0.014294
cg17178888	ENSG00000135083	0.000431815	-0.602823	0.0490276
cg23025223	ENSG00000145491	4.29407e-06	-0.723258	0.00316902
cg13316191	ENSG00000164649	0.000163202	-0.637097	0.0314199

## Sheet: 8. ADM-3 probe correlation
probeID	ENSEMBL	pValCorr	RhoValCorr	pValCorr_adj
cg14778711	ENSG00000177181	0.000446037	-0.601613	0.0486524
cg24517501	ENSG00000162676	0.000408999	-0.604839	0.0486524
cg07651906	ENSG00000170425	0.000116756	-0.63695	0.0413899
cg17178888	ENSG00000135083	0.000431815	-0.602823	0.0486524
cg00929855	ENSG00000204389	0.000358523	-0.609677	0.0486524
cg01639032	ENSG00000204389	0.000331692	-0.6125	0.0486524
cg13413286	ENSG00000204389	0.000331692	-0.6125	0.0486524
